# Supplementary material for: Phylogeography and population structure of the global, wide host-range hybrid pathogen Phytophthora × cambivora
Source: IMA Fungus. 2023 Feb 23;14:4. doi: 10.1186/s43008-023-00109-6 (PMC9951538; doi:10.1186/s43008-023-00109-6)
Supplement: Supplementary file 1 — Additional file 1: Table S1. Details of P. × cambivora-related isolates used in this study including population group, geographic location, mating type, isolate codes used in other culture collections, and STRUCTURE membership probabilities for each K = 5 cluster. [file 43008_2023_109_MOESM1_ESM.xlsx]

## Sheet: SupTable1
Isolate Code	Mating Type	Population Group	Representative isolate in Phylonetworks analysis	Isolate name	Other isolate codes	ILVO code	Continent	Country	Location	Stand (R=river; F=forest)	Latitude (N)	Longitude (E)	Altitude (m)	Host/substrate	Date of isolation	Collector	Species	STRUCTURE K5 cluster1	STRUCTURE K5 cluster2	STRUCTURE K5 cluster3	STRUCTURE K5 cluster4	STRUCTURE K5 cluster5
JP0930	A1	DAPC4	y	R30 Q3			Asia	Japan	Honshu, Tose	R29	39.8983	140.693	411	Small stream close to Tamagawa river	May/June 2017	T. Jung	P. xcambivora	0.9151	0.0238	0	0.0297	0.0315
JP0263	A1	DAPC4		R05 L7			Asia	Japan	Honshu, Takayama	R05	36.0915	137.152	559	Mya-river Takayama	May/June 2017	T. Jung	P. xcambivora	0.8124	0.0512	0.0286	0.0625	0.0452
JP0934	A1	DAPC4		R28 C1			Asia	Japan	Honshu, Tohoku	R27	39.7697	141.135	187	Small stream	May/June 2017	T. Jung	P. xcambivora	0.7827	0.0872	0.0032	0.066	0.0609
JP0945	A1	DAPC4		R28 C4			Asia	Japan	Honshu, Tohoku	R27	39.7697	141.135	187	Small stream	May/June 2017	T. Jung	P. xcambivora	0.7611	0.0451	0.0383	0.0913	0.0642
JP0966	A1	DAPC4		S117 F1a			Asia	Japan	Kyushu, Kagoshima (Aira city)	F30	31.8289	130.641	335	Fagus crenata	May/June 2017	T. Jung	P. xcambivora	1	0	0	0	0
JP0995	A1	DAPC4		S117 Q1			Asia	Japan	Kyushu, Kagoshima (Aira city)	F30	31.8289	130.641	335	Fagus crenata	May/June 2017	T. Jung	P. xcambivora	1	0	0	0	0
JP0996	A2	DAPC4		S118 Q1d			Asia	Japan	Kyushu, Kagoshima (Aira city)	F30	31.8289	130.641	335	Fagus crenata	May/June 2017	T. Jung	P. xcambivora	1	0	0	0	0
JP1016	A2	DAPC4		S118 C1			Asia	Japan	Kyushu, Kagoshima (Aira city)	F30	31.8289	130.641	335	Fagus crenata	May/June 2017	T. Jung	P. xcambivora	1	0	0	0	0
JP1018	A1	DAPC4		S117 F4a			Asia	Japan	Kyushu, Kagoshima (Aira city)	F30	31.8289	130.641	335	Fagus crenata	May/June 2017	T. Jung	P. xcambivora	1	0	0	0	0
JP1019	A1	DAPC4		S117 F3			Asia	Japan	Kyushu, Kagoshima (Aira city)	F30	31.8289	130.641	335	Fagus crenata	May/June 2017	T. Jung	P. xcambivora	1	0	0	0	0
JP1027	A1	DAPC4	y	S117 F11			Asia	Japan	Kyushu, Kagoshima (Aira city)	F30	31.8289	130.641	335	Fagus crenata	May/June 2017	T. Jung	P. xcambivora	1	0	0	0	0
JP1042	A1	DAPC4		S117 L2			Asia	Japan	Kyushu, Kagoshima (Aira city)	F30	31.8289	130.641	335	Fagus crenata	May/June 2017	T. Jung	P. xcambivora	1	0	0	0	0
JP1051	A2	DAPC4		S118 L6			Asia	Japan	Kyushu, Kagoshima (Aira city)	F30	31.8289	130.641	335	Fagus crenata	May/June 2017	T. Jung	P. xcambivora	1	0	0	0	0
JP1054	A2	DAPC4		S118 L2			Asia	Japan	Kyushu, Kagoshima (Aira city)	F30	31.8289	130.641	335	Fagus crenata	May/June 2017	T. Jung	P. xcambivora	1	0	0	0	0
JP1065	A1	DAPC4		S117 L1			Asia	Japan	Kyushu, Kagoshima (Aira city)	F30	31.8289	130.641	335	Fagus crenata	May/June 2017	T. Jung	P. xcambivora	1	0	0	0	0
JP1068	A1	DAPC4		S117 L8			Asia	Japan	Kyushu, Kagoshima (Aira city)	F30	31.8289	130.641	335	Fagus crenata	May/June 2017	T. Jung	P. xcambivora	1	0	0	0	0
TJ0048	A1	DAPC4mixed		P 115	CBS 111329; Pb-9	ILVO TJ079	Asia	South Korea	Andong		36.5617	128.734		Malus pumila var. dulcissima	June 1996	H. J. Jee et al (1997)	P. xcambivora	0.5741	0.0888	0.0633	0.1453	0.1284
JP0361	A1	DAPC2		R19 L14b			Asia	Japan	Kyushu, Aya	R18	32.0268	131.22	51	Forest stream	May/June 2017	T. Jung	P. xcambivora	0.8371	0.0023	0.0638	0.0695	0.0273
JP0429	A2	DAPC2	y	R19 L17a			Asia	Japan	Kyushu, Aya	R18	32.0268	131.22	51	Forest stream	May/June 2017	T. Jung	P. xcambivora	0.8639	0.0239	0.0411	0.0711	0
JP0443	A1	DAPC2		R19 L2b			Asia	Japan	Kyushu, Aya	R18	32.0268	131.22	51	Forest stream	May/June 2017	T. Jung	P. xcambivora	0.8196	0.0346	0.0459	0.081	0.0189
JP0478	A1	DAPC2		R19 L8b			Asia	Japan	Kyushu, Aya	R18	32.0268	131.22	51	Forest stream	May/June 2017	T. Jung	P. xcambivora	0.8198	0.0172	0.0767	0.0858	0.0006
JP0485	A2	DAPC2		R19 L17a			Asia	Japan	Kyushu, Aya	R18	32.0268	131.22	51	Forest stream	May/June 2017	T. Jung	P. xcambivora	0.878	0.0067	0.045	0.0704	0
JP0932	A1	DAPC4		S118 Q5			Asia	Japan	Kyushu, Kagoshima (Aira city)	F30	31.8289	130.641	335	Fagus crenata	May/June 2017	T. Jung	P. xcambivora	1	0	0	0	0
JP0949	A2	DAPC4		S118 F1			Asia	Japan	Kyushu, Kagoshima (Aira city)	F30	31.8289	130.641	335	Fagus crenata	May/June 2017	T. Jung	P. xcambivora	1	0	0	0	0
JP0031	A1	DAPC7	y	R22 L3a			Asia	Japan	Kyushu, Shiiba	R21	32.3674	131.146	612	Forest stream	May/June 2017	T. Jung	P. xcambivora	0	0	1	0	0
JP0034	A1	DAPC7		R22 L27c			Asia	Japan	Kyushu, Shiiba	R21	32.3674	131.146	612	Forest stream	May/June 2017	T. Jung	P. xcambivora	0	0	1	0	0
JP0035	A1	DAPC7		R22 L1b			Asia	Japan	Kyushu, Shiiba	R21	32.3674	131.146	612	Forest stream	May/June 2017	T. Jung	P. xcambivora	0	0	1	0	0
JP0039	A1	DAPC7		R22 L1a			Asia	Japan	Kyushu, Shiiba	R21	32.3674	131.146	612	Forest stream	May/June 2017	T. Jung	P. xcambivora	0	0	1	0	0
JP0041	A1	DAPC7		R21 L15			Asia	Japan	Kyushu, Shiiba	R20	32.3584	131.171	1014	Forest stream	May/June 2017	T. Jung	P. xcambivora	0	0	1	0	0
JP0053	A1	DAPC7		R20 L4			Asia	Japan	Kyushu, Shiiba	R19	32.3723	131.145	609	Forest stream	May/June 2017	T. Jung	P. xcambivora	0	0	1	0	0
JP0056	A1	DAPC7		R21 L3			Asia	Japan	Kyushu, Shiiba	R20	32.3584	131.171	1014	Forest stream	May/June 2017	T. Jung	P. xcambivora	0	0	1	0	0
JP0057	A1	DAPC7		R21 L6			Asia	Japan	Kyushu, Shiiba	R20	32.3584	131.171	1014	Forest stream	May/June 2017	T. Jung	P. xcambivora	0	0	1	0	0
JP0058	A1	DAPC7		R20 L3b			Asia	Japan	Kyushu, Shiiba	R19	32.3723	131.145	609	Forest stream	May/June 2017	T. Jung	P. xcambivora	0.0009	0	0.9991	0	0
JP0190	A1	DAPC7		R21 L6			Asia	Japan	Kyushu, Shiiba	R20	32.3584	131.171	1014	Forest stream	May/June 2017	T. Jung	P. xcambivora	0	0	1	0	0
JP0191	A1	DAPC7		R21 L5			Asia	Japan	Kyushu, Shiiba	R20	32.3584	131.171	1014	Forest stream	May/June 2017	T. Jung	P. xcambivora	0	0	1	0	0
JP0194	A1	DAPC7		R21 L7b			Asia	Japan	Kyushu, Shiiba	R20	32.3584	131.171	1014	Forest stream	May/June 2017	T. Jung	P. xcambivora	0	0	1	0	0
JP0195	A1	DAPC7		R21 L13c			Asia	Japan	Kyushu, Shiiba	R20	32.3584	131.171	1014	Forest stream	May/June 2017	T. Jung	P. xcambivora	0	0	1	0	0
JP0196	A1	DAPC7		R21 L1a			Asia	Japan	Kyushu, Shiiba	R20	32.3584	131.171	1014	Forest stream	May/June 2017	T. Jung	P. xcambivora	0	0	1	0	0
JP0197	A1	DAPC7		R22 L21a			Asia	Japan	Kyushu, Shiiba	R21	32.3674	131.146	612	Forest stream	May/June 2017	T. Jung	P. xcambivora	0	0	1	0	0
JP0198	A1	DAPC7		R22 L21d			Asia	Japan	Kyushu, Shiiba	R21	32.3674	131.146	612	Forest stream	May/June 2017	T. Jung	P. xcambivora	0	0	1	0	0
JP0278	A1	DAPC7		R21 L16a			Asia	Japan	Kyushu, Shiiba	R20	32.3584	131.171	1014	Forest stream	May/June 2017	T. Jung	P. xcambivora	0	0	1	0	0
JP0328	A1	DAPC7		Riverleaf L1 at R21			Asia	Japan	Kyushu, Shiiba	R20	32.3584	131.171	1014	Forest stream	May/June 2017	T. Jung	P. xcambivora	0	0.0092	0.9908	0	0
JP0407	A1	DAPC7		R22 L8a			Asia	Japan	Kyushu, Shiiba	R21	32.3674	131.146	612	Forest stream	May/June 2017	T. Jung	P. xcambivora	0	0	1	0	0
JP0419	A1	DAPC7		Riverleaf L4 at R21			Asia	Japan	Kyushu, Shiiba	R20	32.3584	131.171	1014	Forest stream	May/June 2017	T. Jung	P. xcambivora	0	0	1	0	0
JP0420	A1	DAPC7		Riverleaf L3 at R21			Asia	Japan	Kyushu, Shiiba	R20	32.3584	131.171	1014	Forest stream	May/June 2017	T. Jung	P. xcambivora	0	0	1	0	0
JP0492	A1	DAPC7		R22 L2a			Asia	Japan	Kyushu, Shiiba	R21	32.3674	131.146	612	Forest stream	May/June 2017	T. Jung	P. xcambivora	0	0	1	0	0
JP0494	A1	DAPC7		R20 L1			Asia	Japan	Kyushu, Shiiba	R19	32.3723	131.145	609	Forest stream	May/June 2017	T. Jung	P. xcambivora	0	0	1	0	0
JP0551	A1	DAPC7		R21 L16b			Asia	Japan	Kyushu, Shiiba	R20	32.3584	131.171	1014	Forest stream	May/June 2017	T. Jung	P. xcambivora	0	0	1	0	0
JP0601	A1	DAPC7		R22 L20b			Asia	Japan	Kyushu, Shiiba	R21	32.3674	131.146	612	Forest stream	May/June 2017	T. Jung	P. xcambivora	0	0	1	0	0
JP0602	A1	DAPC7		R22 L23x			Asia	Japan	Kyushu, Shiiba	R21	32.3674	131.146	612	Forest stream	May/June 2017	T. Jung	P. xcambivora	0	0	1	0	0
JP0603	A1	DAPC7		R21 L2			Asia	Japan	Kyushu, Shiiba	R20	32.3584	131.171	1014	Forest stream	May/June 2017	T. Jung	P. xcambivora	0	0	1	0	0
JP0617	A1	DAPC7		R20 L6			Asia	Japan	Kyushu, Shiiba	R19	32.3723	131.145	609	Forest stream	May/June 2017	T. Jung	P. xcambivora	0	0	1	0	0
JP0620	A1	DAPC7		R22 L23e			Asia	Japan	Kyushu, Shiiba	R21	32.3674	131.146	612	Forest stream	May/June 2017	T. Jung	P. xcambivora	0	0	1	0	0
JP0624	A1	DAPC7		R21 L15			Asia	Japan	Kyushu, Shiiba	R20	32.3584	131.171	1014	Forest stream	May/June 2017	T. Jung	P. xcambivora	0	0	1	0	0
JP0822	A1	DAPC7		Riverleaf L3b at R21			Asia	Japan	Kyushu, Shiiba	R20	32.3584	131.171	1014	Forest stream	May/June 2017	T. Jung	P. xcambivora	0	0	1	0	0
JP0866	A1	DAPC7		Riverleaf L10 at R21			Asia	Japan	Kyushu, Shiiba	R20	32.3584	131.171	1014	Forest stream	May/June 2017	T. Jung	P. xcambivora	0	0	1	0	0
JP0030	A1	DAPC2		R17 L20a			Asia	Japan	Shikoku, Ichinomata	R16	33.1607	132.936	264	Forest stream	May/June 2017	T. Jung	P. xcambivora	0.9989	0	0.0011	0	0
JP0117	A1	DAPC2	y	R17 L15a			Asia	Japan	Shikoku, Ichinomata	R16	33.1607	132.936	264	Forest stream	May/June 2017	T. Jung	P. xcambivora	1	0	0	0	0
JP0118	A1	DAPC2		R17 L14a			Asia	Japan	Shikoku, Ichinomata	R16	33.1607	132.936	264	Forest stream	May/June 2017	T. Jung	P. xcambivora	0.9989	0	0.0011	0	0
JP0119	A1	DAPC2		R17 L14c			Asia	Japan	Shikoku, Ichinomata	R16	33.1607	132.936	264	Forest stream	May/June 2017	T. Jung	P. xcambivora	1	0	0	0	0
JP0303	A1	DAPC2		R17 L1b			Asia	Japan	Shikoku, Ichinomata	R16	33.1607	132.936	264	Forest stream	May/June 2017	T. Jung	P. xcambivora	1	0	0	0	0
JP0322	A1	DAPC2		R17 L19			Asia	Japan	Shikoku, Ichinomata	R16	33.1607	132.936	264	Forest stream	May/June 2017	T. Jung	P. xcambivora	1	0	0	0	0
JP0334	A2	DAPC2		R17 L3			Asia	Japan	Shikoku, Ichinomata	R16	33.1607	132.936	264	Forest stream	May/June 2017	T. Jung	P. xcambivora	1	0	0	0	0
JP0123	A2	DAPC2		R13 L25			Asia	Japan	Shikoku, Satayama	R12	32.7722	132.97	44	Forest stream	May/June 2017	T. Jung	P. xcambivora	0.9712	0	0.0275	0.0013	0
JP0182	A1	DAPC2		R13 L22a			Asia	Japan	Shikoku, Satayama	R12	32.7722	132.97	44	Forest stream	May/June 2017	T. Jung	P. xcambivora	0.9664	0	0.0121	0.0215	0
JP0317	A1	DAPC2		R13 L4			Asia	Japan	Shikoku, Satayama	R12	32.7722	132.97	44	Forest stream	May/June 2017	T. Jung	P. xcambivora	0.9573	0	0.012	0.0297	0.001
JP0321	A1	DAPC2		R13 L13			Asia	Japan	Shikoku, Satayama	R12	32.7722	132.97	44	Forest stream	May/June 2017	T. Jung	P. xcambivora	0.9717	0	0.0166	0.0118	0
JP0927	A2	DAPC2		R13 L12			Asia	Japan	Shikoku, Satayama	R12	32.7722	132.97	44	Forest stream	May/June 2017	T. Jung	P. xcambivora	0.9719	0	0.014	0.0141	0
JP0084	A1	DAPC4mixed		R08 L20			Asia	Japan	Honshu, Takayama	R08	35.5925	137.123	931	Forest stream through stand F07	May/June 2017	T. Jung	P. xcambivora	0.3987	0.0683	0.1077	0.3229	0.1023
JP0089	A1	DAPC4mixed		R08 L7			Asia	Japan	Honshu, Takayama	R08	35.5925	137.123	931	Forest stream through stand F07	May/June 2017	T. Jung	P. xcambivora	0.403	0.0687	0.1062	0.3189	0.1032
JP0145	A1	DAPC4mixed		R08 L13			Asia	Japan	Honshu, Takayama	R08	35.5925	137.123	931	Forest stream through stand F07	May/June 2017	T. Jung	P. xcambivora	0.3967	0.0724	0.1073	0.3203	0.1032
JP0211	A1	DAPC4mixed		R01 F7b			Asia	Japan	Honshu, Takayama	R01	36.0823	137.253	1294	Forest stream through Alnus stand	May/June 2017	T. Jung	P. xcambivora	0.4513	0.1402	0.0781	0.1919	0.1385
JP0255	A2	DAPC4mixed		R01 L15b			Asia	Japan	Honshu, Takayama	R01	36.0823	137.253	1294	Forest stream through Alnus stand	May/June 2017	T. Jung	P. xcambivora	0.4539	0.123	0.0939	0.2181	0.1111
JP0257	A2	DAPC4mixed		R01 L15d			Asia	Japan	Honshu, Takayama	R01	36.0823	137.253	1294	Forest stream through Alnus stand	May/June 2017	T. Jung	P. xcambivora	0.5038	0.1134	0.1012	0.2011	0.0805
JP0264	A2	DAPC4mixed		R01 L13a			Asia	Japan	Honshu, Takayama	R01	36.0823	137.253	1294	Forest stream through Alnus stand	May/June 2017	T. Jung	P. xcambivora	0.5011	0.1114	0.1012	0.204	0.0823
JP0696	A2	DAPC4mixed		R01 C14a			Asia	Japan	Honshu, Takayama	R01	36.0823	137.253	1294	Forest stream through Alnus stand	May/June 2017	T. Jung	P. xcambivora	0.4504	0.121	0.0983	0.2208	0.1094
JP0277	A1	DAPC7	y	S21 L16b			Asia	Japan	Honshu, Takayama	F07	36.0013	137.132	976	Quercus crispula	May/June 2017	T. Jung	P. xcambivora	0	0	1	0	0
JP0085	A1	DAPC8		R08 L9			Asia	Japan	Honshu, Takayama	R08	35.5925	137.123	931	Forest stream through stand F07	May/June 2017	T. Jung	P. xcambivora	0	0	0.1111	0.8889	0
JP0090	A1	DAPC8		R08 L6			Asia	Japan	Honshu, Takayama	R08	35.5925	137.123	931	Forest stream through stand F07	May/June 2017	T. Jung	P. xcambivora	0	0	0.1111	0.8889	0
JP0137	A1	DAPC8		R06 L20			Asia	Japan	Honshu, Takayama	R06	35.5953	137.125	561	Forest stream	May/June 2017	T. Jung	P. xcambivora	0	0	0.1111	0.8889	0
JP0141	A1	DAPC8		R08 L10			Asia	Japan	Honshu, Takayama	R08	35.5925	137.123	931	Forest stream	May/June 2017	T. Jung	P. xcambivora	0	0	0.1111	0.8889	0
JP0147	A1	DAPC8		S23 F1			Asia	Japan	Honshu, Takayama	F07	36.0019	137.132	975	Aesculus turbinata	May/June 2017	T. Jung	P. xcambivora	0	0	0.1111	0.8889	0
JP0151	A1	DAPC8		S18 F6			Asia	Japan	Honshu, Takayama	F07	36.0013	137.132	976	Acer palmatum	May/June 2017	T. Jung	P. xcambivora	0	0	0.1111	0.8889	0
JP0152	A1	DAPC8	y	S20 F2a			Asia	Japan	Honshu, Takayama	F07	36.0013	137.132	976	Magnolia obovata	May/June 2017	T. Jung	P. xcambivora	0	0	0.1111	0.8889	0
JP0161	A1	DAPC8		S18 F1b			Asia	Japan	Honshu, Takayama	F07	36.0013	137.132	976	Acer palmatum	May/June 2017	T. Jung	P. xcambivora	0	0	0.1111	0.8889	0
JP0168	A1	DAPC8		R07 L3/1			Asia	Japan	Honshu, Takayama	R07	36.0019	137.132	975	Forest stream downhill of stand F07	May/June 2017	T. Jung	P. xcambivora	0	0	0.1111	0.8889	0
JP0169	A1	DAPC8		R07 L1/2			Asia	Japan	Honshu, Takayama	R07	36.0019	137.132	975	Forest stream downhill of stand F07	May/June 2017	T. Jung	P. xcambivora	0	0	0.1111	0.8889	0
JP0172	A1	DAPC8		R07 L6/2			Asia	Japan	Honshu, Takayama	R07	36.0019	137.132	975	Forest stream downhill of stand F07	May/June 2017	T. Jung	P. xcambivora	0	0	0.1111	0.8889	0
JP0215	A1	DAPC8	y	R06 L11			Asia	Japan	Honshu, Takayama	R06	35.5953	137.125	561	Forest stream	May/June 2017	T. Jung	P. xcambivora	0	0	0.1111	0.8889	0
JP0217	A1	DAPC8		R06 L3			Asia	Japan	Honshu, Takayama	R06	35.5953	137.125	561	Forest stream	May/June 2017	T. Jung	P. xcambivora	0	0	0.1111	0.8889	0
JP0223	A1	DAPC8		R08 L1			Asia	Japan	Honshu, Takayama	R08	35.5925	137.123	931	Forest stream through stand F07	May/June 2017	T. Jung	P. xcambivora	0	0	0.1111	0.8889	0
JP0225	A1	DAPC8		R07 L5/5			Asia	Japan	Honshu, Takayama	R07	36.0019	137.132	975	Forest stream downhill of stand F07	May/June 2017	T. Jung	P. xcambivora	0	0	0.1111	0.8889	0
JP0226	A1	DAPC8		R07 L11a			Asia	Japan	Honshu, Takayama	R07	36.0019	137.132	975	Forest stream downhill of stand F07	May/June 2017	T. Jung	P. xcambivora	0	0	0.1111	0.8889	0
JP0230	A1	DAPC8		S23 Q1b			Asia	Japan	Honshu, Takayama	F07	36.0019	137.132	975	Aesculus turbinata	May/June 2017	T. Jung	P. xcambivora	0	0	0.1111	0.8889	0
JP0239	A1	DAPC8		R06 L18			Asia	Japan	Honshu, Takayama	R06	35.5953	137.125	561	Forest stream	May/June 2017	T. Jung	P. xcambivora	0	0	0.1111	0.8889	0
JP0248	A1	DAPC8		R01 L1/3			Asia	Japan	Honshu, Takayama	R01	36.0823	137.253	1294	Forest stream through Alnus stand	May/June 2017	T. Jung	P. xcambivora	0	0	0.1111	0.8889	0
JP0259	A1	DAPC8		S20 L2a			Asia	Japan	Honshu, Takayama	F07	36.0013	137.132	976	Magnolia obovata	May/June 2017	T. Jung	P. xcambivora	0	0	0.1111	0.8889	0
JP0260	A1	DAPC8		S20 L2b			Asia	Japan	Honshu, Takayama	F07	36.0013	137.132	976	Magnolia obovata	May/June 2017	T. Jung	P. xcambivora	0	0	0.1111	0.8889	0
JP0262	A1	DAPC8		S23 L1a			Asia	Japan	Honshu, Takayama	F07	36.0019	137.132	975	Aesculus turbinata	May/June 2017	T. Jung	P. xcambivora	0	0	0.1111	0.8889	0
JP0267	A1	DAPC8		R08 L2			Asia	Japan	Honshu, Takayama	R08	35.5925	137.123	931	Forest stream through Alnus stand	May/June 2017	T. Jung	P. xcambivora	0	0	0.1111	0.8889	0
JP0816	A1	DAPC8		R07 L9			Asia	Japan	Honshu, Takayama	R07	36.0019	137.132	975	Forest stream downhill of stand F07	May/June 2017	T. Jung	P. xcambivora	0	0	0.1111	0.8889	0
JP0817	A1	DAPC8		R07 L7a			Asia	Japan	Honshu, Takayama	R07	36.0019	137.132	975	Forest stream downhill of stand F07	May/June 2017	T. Jung	P. xcambivora	0	0	0.1111	0.8889	0
JP0828	A1	DAPC8		S23 F4			Asia	Japan	Honshu, Takayama	F07	36.0019	137.132	975	Aesculus turbinata	May/June 2017	T. Jung	P. xcambivora	0	0	0.1111	0.8889	0
JP0830	A1	DAPC8		S20 L2d			Asia	Japan	Honshu, Takayama	F07	36.0013	137.132	976	Magnolia obovata	May/June 2017	T. Jung	P. xcambivora	0	0	0.1111	0.8889	0
JP0920	A1	DAPC8		S20 L1a			Asia	Japan	Honshu, Takayama	F07	36.0013	137.132	976	Magnolia obovata	May/June 2017	T. Jung	P. xcambivora	0	0	0.1111	0.8889	0
JP0936	A1	DAPC6		R29 Q3			Asia	Japan	Honshu, Tazawako highland	R28	39.7967	140.778	680	Forest stream through Fagus crenata stand	May/June 2017	T. Jung	P. xcambivora	1	0	0	0	0
JP0952	A1	DAPC6		S118 Q1e			Asia	Japan	Honshu, Tazawako highland	F29	39.7701	140.763	634	Fagus crenata	May/June 2017	T. Jung	P. xcambivora	1	0	0	0	0
JP0953	A1	DAPC6	y	S118 Q1b			Asia	Japan	Honshu, Tazawako highland	F29	39.7701	140.763	634	Fagus crenata	May/June 2017	T. Jung	P. xcambivora	1	0	0	0	0
JP0989	A1	DAPC6		R29 Q2			Asia	Japan	Honshu, Tazawako highland	R28	39.7967	140.778	680	Forest stream through Fagus crenata stand	May/June 2017	T. Jung	P. xcambivora	0.9757	0	0.0023	0.022	0
JP0990	A1	DAPC6		R29 Q1a			Asia	Japan	Honshu, Tazawako highland	R28	39.7967	140.778	680	Forest stream through Fagus crenata stand	May/June 2017	T. Jung	P. xcambivora	1	0	0	0	0
JP0992	A1	DAPC6		R29 Q4b			Asia	Japan	Honshu, Tazawako highland	R28	39.7967	140.778	680	Small stream close to Tamagawa river	May/June 2017	T. Jung	P. xcambivora	1	0	0	0	0
JP0993	A1	DAPC6		R29 F1a			Asia	Japan	Honshu, Tazawako highland	R28	39.7967	140.778	680	Forest stream through Fagus crenata stand	May/June 2017	T. Jung	P. xcambivora	1	0	0	0	0
JP1006	A1	DAPC6		R29 C1			Asia	Japan	Honshu, Tazawako highland	R28	39.7967	140.778	680	Forest stream through Fagus crenata stand	May/June 2017	T. Jung	P. xcambivora	1	0	0	0	0
JP1022	A2	DAPC6	y	R29 C1			Asia	Japan	Honshu, Tazawako highland	R28	39.7967	140.778	680	Forest stream through Fagus crenata stand	May/June 2017	T. Jung	P. xcambivora	0.9999	0	0	0.0001	0
JP1035	A1	DAPC6		R29 F1b			Asia	Japan	Honshu, Tazawako highland	R28	39.7967	140.778	680	Forest stream through Fagus crenata stand	May/June 2017	T. Jung	P. xcambivora	1	0	0	0	0
JP0955	A1	DAPC4		R28 Q1b			Asia	Japan	Honshu, Tohoku	R27	39.7697	141.135	187	Forest stream	May/June 2017	T. Jung	P. xcambivora	0.7691	0.0503	0.0348	0.0853	0.0606
JP0956	A1	DAPC4		R28 F9			Asia	Japan	Honshu, Tohoku	R27	39.7697	141.135	187	Forest stream	May/June 2017	T. Jung	P. xcambivora	0.7571	0.0521	0.036	0.0924	0.0624
JP0933	A1	DAPC4mixed		R28 C2a			Asia	Japan	Honshu, Tohoku	R27	39.7697	141.135	187	Forest stream	May/June 2017	T. Jung	P. xcambivora	0.6334	0.1133	0.0268	0.1104	0.1162
JP0967	A1	DAPC4		R30 C2			Asia	Japan	Honshu, Tose	R29	39.8983	140.693	411	Small stream close to Tamagawa river	May/June 2017	T. Jung	P. xcambivora	0.8968	0.0047	0.0027	0.062	0.0339
JP0985	A1	DAPC4		R30 C1			Asia	Japan	Honshu, Tose	R29	39.8983	140.693	411	Small stream close to Tamagawa river	May/June 2017	T. Jung	P. xcambivora	0.904	0.0031	0.0023	0.0583	0.0322
JP0987	A1	DAPC4		R30 F2			Asia	Japan	Honshu, Tose	R29	39.8983	140.693	411	Small stream close to Tamagawa river	May/June 2017	T. Jung	P. xcambivora	0.912	0.0281	0	0.0296	0.0302
JP1040	A1	DAPC4		R30 F2			Asia	Japan	Honshu, Tose	R29	39.8983	140.693	411	Small stream close to Tamagawa river	May/June 2017	T. Jung	P. xcambivora	0.9117	0.0284	0	0.0297	0.0302
TJ0035	A1	DAPC4mixed		P 9/04	ATCC38811; IMI 229178; A84	ILVO TJ075	Asia	Japan	Hokkaid, Yoichi and Niki		43.1294	140.756		Malus pumila	1977	Suzui and Hoshino (1979)	P. xcambivora	0.6642	0.0915	0.0431	0.1133	0.0879
TJ0836	A1	DAPC1		W 1846			Australia	Australia	Mt. Kosciansho NP		-36.5097	148.266		Forest soil	Dec 2013		P. xcambivora	0	0	0	0	1
P10_04	A1	DAPC4mixed		P10/04	P1995 (UCA)		Australia	Australia	South Australia		-30.5059	135.015		Malus sp.	Before 2004		P. xcambivora	0.5286	0.1192	0	0.1805	0.1717
P149	A1	DAPC4mixed	y	P149	SCRP81, C2-99 (B. Hall)		Australia	Australia	Basket Range (Cramond region)		-34.9285	138.768		NA	Oct 1984	Barbara Hall, Waite Inst., Australia	P. xcambivora	0.515	0.1248	0	0.1858	0.1743
P153	A1	DAPC4mixed		P153	SCRP85, C2-177 (B. Hall)		Australia	Australia	Lenswood (South Australia)		-34.9176	138.832		Malus sp.	June 1985	Barbara Hall, Waite Inst., Australia	P. xcambivora	0.5221	0.1161	0	0.192	0.1698
P475	A1	DAPC4mixed		P475	P1996 (UCA); P1/04		Australia	Australia	South Australia		-30.5059	135.015		Prunus amygdalus	Before 2004		P. xcambivora	0.5229	0.1468	0.0503	0.1337	0.1464
P5_04	A1	DAPC4mixed		P5/04	P6360(UCA)		Australia	Australia	South Australia		-30.5059	135.015		Malus sp.	1983		P. xcambivora	0.5254	0.1191	0	0.1805	0.175
P532	A1	DAPC4mixed		P532	BBA P 6360		Australia	Australia			-26.0579	134.518		Malus spec.	NA	UCR-CA	P. xcambivora	0.528	0.116	0	0.1818	0.1742
P59_04	A1	DAPC4mixed		P59/04	IMI 340633		Australia	Australia	Willunga		-35.2678	138.572		Prunus amygdalus, (dead tree)	1985	CABI Genetic Resource Collection, arrived in February 2004	P. xcambivora	0.4914	0.1544	0.0578	0.1371	0.1593
P6_04	A1	DAPC4mixed		P6/04	P7140(UCA)		Australia	Australia			-26.0579	134.518		Malus sp.	1985		P. xcambivora	0.5214	0.1175	0	0.185	0.1762
P4_04	A2	DAPC9		P4/04	CBS 114093; P6359(UCA)		Australia	Australia	Adelaide Hills, Australia (SA)		-34.881	138.794		Prunus avium	Before 2004		P. xcambivora	0	1	0	0	0
BD400_ILVO	A1	DAPC1		R27 S3C		ILVO TJ152	Europe	Portugal	Parque Natural da Serra da Estrela	R74	40.3338	-7.64504		Forest stream	June 2015	T. Jung	P. xcambivora	0	0	0	0	1
BD401	A1	DAPC1		R27 S4C1			Europe	Portugal	Parque Natural da Serra da Estrela	R74	40.3338	-7.64504		Forest stream	June 2015	T. Jung	P. xcambivora	0	0	0	0	1
BD404	A1	DAPC1		R27 R1Bb			Europe	Portugal	Parque Natural da Serra da Estrela	R74	40.3338	-7.64504		Forest stream	June 2015	T. Jung	P. xcambivora	0	0	0	0	1
BD495_ILVO	A1	DAPC1		Rio Torto Q. ilex alive		ILVO TJ153	Europe	Portugal		N87	39.6029	-8.58234		Quercus ilex	July 2011	T. Jung	P. xcambivora	0	0	0	0	1
CBS_035678_ILVO	A1	DAPC1			ILVO CBS_035678	ILVO CBS_035678	Europe	Belgium			50.8491	4.3502		Chamaecyparis sp.	NA	Arthur De Cock	P. xcambivora	0	0	0	0	1
ILVO_05_027	A1	DAPC1			ILVO 05_027	ILVO 05_027	Europe	Belgium			50.8491	4.3502		Castanea sativa	NA	ILVO	P. xcambivora	0	0	0	0	1
ILVO_AC25	not determined, living isolate not available	DAPC1			ILVO AC25	ILVO AC25	Europe	Belgium			50.0988	5.40971		NA	NA	Anne Chandelier	P. xcambivora	0	0	0	0	1
P2_00	A1	DAPC1		P2/00	P1011(Brasier’s code)		Europe	England	Alice Holt, Farnham		51.1773	-0.85463		Quercus soil	1998	Sampled by J. Rose; Date of sampling or receipt to C. Brasier: 1998; Provided by C.M. Brasier	P. xcambivora	0	0	0	0	1
P3285	A1	DAPC1		P3285	P3285		Europe	Wales	Fern Hill		51.6826	-3.39219		Fagus sylvatica	2016-04-13	Forest Research, UK	P. xcambivora	0	0	0	0	1
P498	A1	DAPC1		P498	JKI PD 06/03209862		Europe	Netherlands		forest	52.0568	5.56375		Fagus sylvatica	2006	PD	P. xcambivora	0	0	0	0	1
TJ0025	A1	DAPC1		Buche Jung Alzbach			Europe	Austria	Alzbach		48.1818	14.9943		Fagus sylvatica	August 2013	Cristine Hüttler?	P. xcambivora	0	0	0	0	1
TJ0030	A1	DAPC1	y	C Fagus Dead 2	CFd2; DE1	ILVO TJ068	Europe	Germany			50.8547	10.3628		Fagus sylvatica	2013	T. Jung	P. xcambivora	0	0	0	0	1
TJ0253	A1	DAPC1		PH 198			Europe	Italy	Sardinia, Felce	forest	40.0646	9.00036		Castanea sativa	2013	B. Scanu	P. xcambivora	0	0	0	0	1
TJ0540_ILVO	A1	DAPC1	y	3399 H		ILVO AC08	Europe	Belgium	Belgium		50.0683	4.40875		Fagus sylvatica	2005	Anne Chandelier	P. xcambivora	0	0	0	0	1
TJ0543_ILVO	A1	DAPC1		resi 75		ILVO AC12	Europe	Belgium	Belgium		50.8491	4.3502		Fagus sylvatica	2014	Anne Chandelier	P. xcambivora	0	0	0	0	1
BD177	A1	DAPC11	y	S125 S3			Europe	Portugal		N39	39.6029	-8.58234		Quercus pyrenaica	Sept 2014	T. Jung	P. xcambivora	0.4346	0	0.4345	0.1309	0
BD212	A1/A2 (formed oogonia in pairings with both mating types)	DAPC11		S168 S2A3			Europe	Portugal		N41	39.6029	-8.58234		Quercus suber	Sept 2014	T. Jung	P. xcambivora	0.429	0	0.4392	0.1319	0
BD216	A1	DAPC11		S168 S6			Europe	Portugal		N41	39.6029	-8.58234		Quercus suber	Sept 2014	T. Jung	P. xcambivora	0.4275	0	0.4395	0.133	0
P2165	A1	DAPC11		P2165	P2165		Europe	England	Landue Estate		50.5959	-4.33458		Fagus sylvatica	2009-05-01	Forest Research, UK	P. xcambivora	0.4246	0	0.4417	0.1337	0
P448	A1	DAPC11	y	P448	JKI PC 643		Europe	France			46.3593	2.13418		soil (Quercus sativa)	2000	LNPV-UMAF	P. xcambivora	0.4253	0	0.4465	0.1282	0
P512	A1	DAPC11		P512	JKI P-32		Europe	Germany			50.8547	10.3628		Chamaecyparis lawsoniana	NA	OSU	P. xcambivora	0.4063	0.0009	0.4453	0.1474	0
CZ073	A1	DAPC1mixed	y	CZ073			Europe	Czech republic			49.6044	15.1329		Soil	2018	I. Milenkovic	P. xcambivora	0.2239	0.0134	0	0.0596	0.7031
CZ074	A1	DAPC1mixed	y	CZ074			Europe	Czech republic			49.6044	15.1329		Soil	2018	I. Milenkovic	P. xcambivora	0.2282	0.0093	0	0.0617	0.7008
P577	A2	DAPC3	y	P577	JKI PCAM6		Europe	Poland			52.6618	18.6478		Castanea sativa	2008-06-01	RIPF	P. xcambivora	0.5552	0.1129	0	0.171	0.1609
P585	A1	DAPC3	y	P585	JKI-144-10-00-00-00		Europe	Poland			52.6618	18.6478		Cotoneaster dammeri	2006	RIPF	P. xcambivora	0.5761	0.0864	0	0.1712	0.1663
P586	A1	DAPC3		P586	JKI-146-10-00-00-00		Europe	Poland			52.6618	18.6478		Chamaecyparis lawsoniana	2006	RIPF	P. xcambivora	0.5705	0.0864	0	0.1742	0.1688
P587	A1	DAPC3		P587	JKI-147-10-13-00-00		Europe	Poland			52.6618	18.6478		pond water	2007-07-01	RIPF	P. xcambivora	0.5745	0.0907	0	0.1658	0.169
P588	A1	DAPC3		P588	JKI-148-10-13-00-00-00		Europe	Poland			52.6618	18.6478		river (landscape?)	May 2008	RIPF	P. xcambivora	0.57	0.0933	0	0.1733	0.1634
P589	A2	DAPC3		P589	JKI-149-10-13-00-00		Europe	Poland			52.6618	18.6478		river water (landscape?)	2008-07-01	RIPF	P. xcambivora	0.5609	0.1076	0	0.1716	0.16
P590	A1	DAPC3		P590	JKI-145-10-00-00-00		Europe	Poland			52.6618	18.6478		Castanea sativa	2008	RIPF	P. xcambivora	0.5671	0.0907	0	0.1733	0.1689
BD489	A1	DAPC4mixed		Tavira Q. ilex alive			Europe	Portugal		N85	39.6029	-8.58234		Quercus ilex	July 2011	T. Jung	P. xcambivora	0.4933	0.1425	0.0346	0.1481	0.1815
CZ079	A1	DAPC4mixed		CZ079			Europe	Czech republic			49.6044	15.1329		Soil	2018	I. Milenkovic	P. xcambivora	0.4813	0.1506	0.0336	0.1455	0.189
P114	A2	DAPC4mixed		P114	CBS 376.61		Europe	Poland			52.6618	18.6478		Andromeda floribunda	March 1961		P. xcambivora	0.5044	0.1208	0.0118	0.1523	0.2108
TJ0463	A1	DAPC4mixed		E 620 A. palmatum			Europe	Germany			50.8547	10.3628		Acer palmatum	2013	T. Jung	P. xcambivora	0.5004	0.0791	0.0732	0.0923	0.2549
BD150	A2	DAPC5	y	Raft 15 S5B			Europe	Portugal	Parque Nacional da Peneda-Gerês	R33	41.8371	-8.24098		Forest stream	Sept 2014	T. Jung	P. xcambivora	0	0.3722	0	0	0.6278
BD451	A2	DAPC5		R30 S3Cb			Europe	Portugal	Parque Natural da Serra da Estrela	R77	40.3338	-7.64504		Forest stream	June 2015	T. Jung	P. xcambivora	0	0.3832	0	0	0.6168
BH001	A2	DAPC5					Europe	Bosnia and Herzegovina			43.8467	18.3887		Castanea sativa, tissue	2020	I. Milenkovic	P. xcambivora	0	0.3812	0	0	0.6188
BH011	not determined, living isolate not available	DAPC5					Europe	Bosnia and Herzegovina			43.8467	18.3887		Castanea sativa, soil	2020	I. Milenkovic	P. xcambivora	0	0.3771	0	0	0.6229
MR22_ILVO	not determined, living isolate not available	DAPC5			ILVO MR22	ILVO MR22	Europe	Sweden			62.6642	16.0433		Fagus sylvatica	NA	Miguel Redondo	P. xcambivora	0	0.3811	0	0	0.6189
MR23_ILVO	not determined, living isolate not available	DAPC5			ILVO MR23	ILVO MR23	Europe	Sweden			62.6642	16.0433		Fagus sylvatica	NA	Miguel Redondo	P. xcambivora	0	0.3923	0	0	0.6077
P2990	A2	DAPC5		P2990	P2990		Europe	England	Yorkshire Arboretm		54.119	-0.93556		Fagus orientalis	41919	Forest Research, UK	P. xcambivora	0	0.4065	0	0	0.5935
P3037	A2	DAPC5		P3037	P3037		Europe	England			53.3389	-2.05931		Fagus sylvatica	42083	Forest Research, UK	P. xcambivora	0	0.3792	0	0	0.6208
P3046	A2	DAPC5		P3046	P3046		Europe	Wales	Craig yr Allt		51.7591	-3.03569		Fagus sylvatica	42088	Forest Research, UK	P. xcambivora	0	0.3921	0	0	0.6079
P499	A2	DAPC5		P499	JKI PD 06/03209563		Europe	Netherlands		forest	52.0568	5.56375		Fagus sylvatica	2006	PD	P. xcambivora	0	0.3838	0	0	0.6162
P572	A2	DAPC5		P572	JKI PFP-231		Europe	France			46.3593	2.13418		soil (Quercus sativa)	2007	INRA	P. xcambivora	0	0.384	0	0	0.616
P612	A2	DAPC5		P612	JKI-038-11-0-00-2-0		Europe	Denmark		beech	55.401	10.1792		Fagus sylvatica	2011	PDIR - JKI	P. xcambivora	0	0.3753	0	0	0.6247
TJ0500	A2	DAPC5		Kagerer Thuja 1/1			Europe	Germany			50.8547	10.3628		Thuja sp.	2013	T. Jung	P. xcambivora	0	0.3822	0	0	0.6178
TJ0542_ILVO	A2	DAPC5	y	4557 H		ILVO AC09	Europe	Belgium			49.8001	5.21077		Fagus sylvatica	2014	Anne Chandelier	P. xcambivora	0	0.3813	0	0	0.6187
TJ1006	A2	DAPC5		C 84 Japan Kirsche			Europe	Slovakia	Marianka	amenity planting	48.2472	17.0639		Prunus serotina ‘Shiro-fugen’	2013	T. Jung	P. xcambivora	0	0.3763	0	0	0.6237
2016PL05	not determined, living isolate not available	DAPC9					Europe	Serbia	Cuprija		43.9277	21.3752		plant 3, tissue	2016	I. Milenkovic	P. xcambivora	0	1	0	0	0
2016PL06	A2	DAPC9					Europe	Serbia	Cuprija		43.9277	21.3752		plant 5, soil	2016	I. Milenkovic	P. xcambivora	0	1	0	0	0
2016PL21	A2	DAPC9					Europe	Serbia	Veliki Siljegovac		43.5148	21.534		Plant 1, soil	2016	I. Milenkovic	P. xcambivora	0	1	0	0	0
BD001	A2	DAPC9		Site 1 castanea I/1	PT1-1	ILVO TJ085	Europe	Portugal	Trás-os-Montes e Alto Douro	F1	41.4881	-7.37352		Castanea sativa	May 2014	T. Jung	P. xcambivora	0	1	0	0	0
BD002	A2	DAPC9		Site 1 castanea III/a	PT3-1		Europe	Portugal	Trás-os-Montes e Alto Douro	F1	41.4881	-7.37352		Castanea sativa	May 2014	T. Jung	P. xcambivora	0	1	0	0	0
BD003	A2	DAPC9		Site 2 pyrenaica I/1			Europe	Portugal	Trás-os-Montes e Alto Douro	F2	41.4881	-7.37352		Quercus pyrenaica	May 2014	T. Jung	P. xcambivora	0	1	0	0	0
BD004	A2	DAPC9		Site 3 castanea I/1a		ILVO TJ150	Europe	Portugal	Trás-os-Montes e Alto Douro	F3	41.4881	-7.37352		Castanea sativa	May 2014	T. Jung	P. xcambivora	0	1	0	0	0
BD005	A2	DAPC9		Site 3 castanea I/4			Europe	Portugal	Trás-os-Montes e Alto Douro	F3	41.4881	-7.37352		Castanea sativa	May 2014	T. Jung	P. xcambivora	0	1	0	0	0
BD006	A2	DAPC9		Site 3 castanea III a			Europe	Portugal	Trás-os-Montes e Alto Douro	F3	41.4881	-7.37352		Castanea sativa	May 2014	T. Jung	P. xcambivora	0	1	0	0	0
BD007	A2	DAPC9		Site 3 pyrenaica IV			Europe	Portugal	Trás-os-Montes e Alto Douro	F3	41.4881	-7.37352		Quercus pyrenaica	May 2014	T. Jung	P. xcambivora	0	1	0	0	0
BD009	A2	DAPC9		Site 4 pyrenaica VI P3			Europe	Portugal	Trás-os-Montes e Alto Douro	F4	41.4881	-7.37352		Quercus pyrenaica	May 2014	T. Jung	P. xcambivora	0	1	0	0	0
BD028	A2	DAPC9		Site 6 rotundifolia I			Europe	Portugal	Trás-os-Montes e Alto Douro	F6	41.4881	-7.37352		Quercus ilex	May 2014	T. Jung	P. xcambivora	0	1	0	0	0
BD033	A2	DAPC9		Site 7 castanea III P1	PT7-3		Europe	Portugal	Trás-os-Montes e Alto Douro	F7	41.4881	-7.37352		Castanea sativa	May 2014	T. Jung	P. xcambivora	0	1	0	0	0
BD034	A2	DAPC9		Site 7 castanea IV a			Europe	Portugal	Trás-os-Montes e Alto Douro	F7	41.4881	-7.37352		Castanea sativa	May 2014	T. Jung	P. xcambivora	0	1	0	0	0
BD148	A2	DAPC9		Raft 15 S1D			Europe	Portugal	Parque Nacional da Peneda-Gerês	R33	41.8371	-8.24098		Forest stream	Sept 2014	T. Jung	P. xcambivora	0	1	0	0	0
BD154	A2	DAPC9		Raft 16 S4A			Europe	Portugal	Parque Nacional da Peneda-Gerês	R37	41.8371	-8.24098		Forest stream	Sept 2014	T. Jung	P. xcambivora	0	1	0	0	0
BD163	A2	DAPC9		S079 S3A1			Europe	Portugal	Parque Nacional da Peneda-Gerês	F24	41.8371	-8.24098		Betula sp.	Sept 2014	T. Jung	P. xcambivora	0	1	0	0	0
BD164	A2	DAPC9		S079 S1			Europe	Portugal	Parque Nacional da Peneda-Gerês	F24	41.8371	-8.24098		Betula sp.	Sept 2014	T. Jung	P. xcambivora	0	1	0	0	0
BD173	A2	DAPC9		S082 S2.2			Europe	Portugal	Parque Nacional da Peneda-Gerês	F24	41.8371	-8.24098		Salix caprea	Sept 2014	T. Jung	P. xcambivora	0	1	0	0	0
BD227	A2	DAPC9		S182 S2.1			Europe	Portugal		N43	39.6029	-8.58234		Quercus pyrenaica	Sept 2014	T. Jung	P. xcambivora	0	1	0	0	0
BD281_ILVO	A2	DAPC9		S083 S4.2		ILVO TJ151	Europe	Portugal	Parque Nacional da Peneda-Gerês	F24	41.8371	-8.24098		Acer pseudoplatanus	Sept 2014	T. Jung	P. xcambivora	0	1	0	0	0
BD282	A2	DAPC9		S083 S7I			Europe	Portugal	Parque Nacional da Peneda-Gerês	F24	41.8371	-8.24098		Acer pseudoplatanus	Sept 2014	T. Jung	P. xcambivora	0	1	0	0	0
BD287	A2	DAPC9		S103 S6.1			Europe	Portugal	Parque Nacional da Peneda-Gerês	F33	41.8371	-8.24098		Quercus pyrenaica + Pinus pinaster	Sept 2014	T. Jung	P. xcambivora	0	1	0	0	0
BD453	A2	DAPC9		R31 R3A			Europe	Portugal	Parque Natural da Serra da Estrela	R78	40.3338	-7.64504		Forest stream	June 2015	T. Jung	P. xcambivora	0	1	0	0	0
BD454	A2	DAPC9		R31 K2D			Europe	Portugal	Parque Natural da Serra da Estrela	R78	40.3338	-7.64504		Forest stream	June 2015	T. Jung	P. xcambivora	0	1	0	0	0
BD462	A2	DAPC9		B08 a			Europe	Portugal	Parque Natural da Serra da Estrela	F73	40.3338	-7.64504		Fagus sylvatica	June 2015	T. Jung	P. xcambivora	0	1	0	0	0
BD464	A2	DAPC9		S278 S2B			Europe	Portugal	Parque Natural da Serra da Estrela	F73	40.3338	-7.64504		Castanea sativa	June 2015	T. Jung	P. xcambivora	0	1	0	0	0
BD465	A2	DAPC9		S279 K20C			Europe	Portugal	Parque Natural da Serra da Estrela	F73	40.3338	-7.64504		Castanea sativa	June 2015	T. Jung	P. xcambivora	0	1	0	0	0
BD467	A2	DAPC9		S280 S1B			Europe	Portugal	Parque Natural da Serra da Estrela	F73	40.3338	-7.64504		Fagus sylvatica	June 2015	T. Jung	P. xcambivora	0	1	0	0	0
BD474	A2	DAPC9		S286 S30A2			Europe	Portugal	Parque Natural da Serra da Estrela	F80	40.3338	-7.64504		Castanea sativa	June 2015	T. Jung	P. xcambivora	0	1	0	0	0
BD483	A2	DAPC9		S279 S25D			Europe	Portugal	Parque Natural da Serra da Estrela	F73	40.3338	-7.64504		Castanea sativa	June 2015	T. Jung	P. xcambivora	0	1	0	0	0
BD738	A2	DAPC9		Site 4 pyrenaica VI F1P2			Europe	Portugal	Trás-os-Montes e Alto Douro	F4	41.4881	-7.37352		Quercus pyrenaica	May 2014	T. Jung	P. xcambivora	0	1	0	0	0
BD739	A2	DAPC9		Site 3 castanea IIIb			Europe	Portugal	Trás-os-Montes e Alto Douro	F3	41.4881	-7.37352		Castanea sativa	May 2014	T. Jung	P. xcambivora	0	1	0	0	0
BD740	A2	DAPC9		Site 3 castanea IIIc			Europe	Portugal	Trás-os-Montes e Alto Douro	F3	41.4881	-7.37352		Castanea sativa	May 2014	T. Jung	P. xcambivora	0	1	0	0	0
BD809	A2	DAPC9		S301 S14			Europe	Portugal			39.6029	-8.58234		Castanea sativa	Oct 2015	T. Jung	P. xcambivora	0	1	0	0	0
IMI162670	A2	DAPC9		IMI162670			Europe	England	Alice Holt, Farnham		51.1773	-0.85463		Acer platanoides	NA	Clive Brasier	P. xcambivora	0	1	0	0	0
IMI77374	A2	DAPC9		IMI77374			Europe	France	Ardèche, France		44.652	4.40113		Castanea sativa	NA		P. xcambivora	0	1	0	0	0
MN200	not determined, living isolate not available	DAPC9			D2.11		Europe	Montenegro	Durmitor 2, Ivica		43.0275	19.0906		Forest stream	2020		P. xcambivora	0	1	0	0	0
MR21_ILVO	not determined, living isolate not available	DAPC9			ILVO MR21	ILVO MR21	Europe	Sweden			62.6642	16.0433		NA	NA	Miguel Redondo	P. xcambivora	0	1	0	0	0
MR24_ILVO	not determined, living isolate not available	DAPC9			ILVO MR24	ILVO MR24	Europe	Sweden			62.6642	16.0433		Fagus sylvatica	NA	Miguel Redondo	P. xcambivora	0	1	0	0	0
P104_04	A2	DAPC9		P104/04	Bu KN 3		Europe	Germany			50.8547	10.3628		Fagus soil	supplied in spring 2004	Jan Nechwatal	P. xcambivora	0	1	0	0	0
P105_04	A2	DAPC9		P105/04	Bu KN 4		Europe	Germany	Baden-Württemberg, Konstanz		47.6739	9.17642		Fagus soil	supplied in spring 2004	Jan Nechwatal	P. xcambivora	0	1	0	0	0
P108	A2	DAPC9		P108	P26F10		Europe	Italy	Soriano nel Cimino (VT)		42.4194	12.2351		NA	NA	AnnaMaria Vettraino	P. xcambivora	0	1	0	0	0
P116	A2	DAPC9		P116	CBS 114084; P9324 (UCA)		Europe	Ireland			53.1389	-7.68296		Abies procera	NA		P. xcambivora	0	1	0	0	0
P118	A2	DAPC9		P118	CBS114095; P6418 (UCA)		Europe	France	Pont-de La Maye Bordeaux		44.7821	-0.563094		Acer sp.	1989-07-01	C. Robin	P. xcambivora	0	1	0	0	0
P145	A2	DAPC9		P145	SCRP70; CAM4, IMI313726, R78		Europe	Scotland	Scotland		56.8838	-4.2488		Rubus idaeus	1986		P. xcambivora	0	1	0	0	0
P146	A2	DAPC9		P146	SCRP71; CAM5; R103		Europe	Scotland	Scotland		56.8838	-4.2488		Rubus idaeus	1987		P. xcambivora	0	1	0	0	0
P148	A2	DAPC9		P148	SCRP80, SanDon 1 (IFB-CAM4)		Europe	Italy			42.7874	12.5511		Castanea sativa	1995	T. Jung	P. xcambivora	0	1	0	0	0
P154	A2	DAPC9		P154	SCRP86, Ried 1/1 (Jung)		Europe	Germany	Bavaria, Riedenburg		48.9766	11.6798		Quercus petraea	1995	T. Jung	P. xcambivora	0	1	0	0	0
P1822	A2	DAPC9		P1822	P1822		Europe	England	Trevince		50.2242	-5.17736		Quercus robur	05.10.04	Forest Research, UK	P. xcambivora	0	1	0	0	0
P1832	A2	DAPC9		P1832	P1832		Europe	England	Pengreep		50.2065	-5.15817		Fagus	03.11.04	Forest Research, UK	P. xcambivora	0	1	0	0	0
P1969	A2	DAPC9		P1969	P1969		Europe	England	Lost Gardens of Heligan		50.2851	-4.81237		Fagus	5-9.12.05	Forest Research, UK	P. xcambivora	0	1	0	0	0
P2180	A2	DAPC9		P2180	P2180		Europe	Wales			52.1277	-3.75383		Fagus	2009-08-01	Forest Research, UK	P. xcambivora	0	1	0	0	0
P43_04	A2	DAPC9		P43/04	INRA 253		Europe	France	Jura		46.8303	5.65476		Acer pseudoplatanus	1982	Supplier: Frank Panabières	P. xcambivora	0	1	0	0	0
P442	A2	DAPC9		P442	JKI 3400		Europe	Belgium	Aublain		50.0683	4.40875		Fagus sylvatica	2006	CRA	P. xcambivora	0	1	0	0	0
P446	A2	DAPC9		P446	JKI PC 463		Europe	France			46.3593	2.13418		Quercus sativa	1994	LNPV-UMAF	P. xcambivora	0	1	0	0	0
P462	A2	DAPC9		P462	BBA 20/95-2a III		Europe	Germany			50.8547	10.3628		Quercus robur	1995-11-01	JKI-GF	P. xcambivora	0	1	0	0	0
P51_04	A2	DAPC9		P51/04	PC JC17		Europe	France			46.3593	2.13418		Quercus soil	1999	Claude Delatour, INRA, Nancy, France; supplied by Renaud Ioos (INRA	P. xcambivora	0	1	0	0	0
P522	A2	DAPC9		P522	JKI 551		Europe	Scotland			56.8838	-4.2488		soil	Dec 1985	OSU	P. xcambivora	0	1	0	0	0
P530	A2	DAPC9		P530	JKI P-31		Europe	Germany			50.8547	10.3628		soil	NA	OSU	P. xcambivora	0	1	0	0	0
P583	A2	DAPC9		P583	JKI B-009-766-4a		Europe	Norway			61.4882	9.16176		Fagus sylvatica	Oct 2009	Bioforsk	P. xcambivora	0	1	0	0	0
P63_04	A2	DAPC9		P63/04 (=P143)	CAM1/R16/SCRP67; IMI296831		Europe	Scotland	Scotland		56.8838	-4.2488		Rubus sp.	1985	Supplied as culture by David Cooke (SCRI)	P. xcambivora	0	1	0	0	0
P75_04	not determined, living isolate not available	DAPC9		P75/04	BPIC 1173		Europe	Greece	Kilkis area (Northern Greece)		40.9927	22.8751		Castanea sativa bark	1967	Supplied by Dr. Elena Kalomira (Benaki Phytopathological Institute, Greece)	P. xcambivora	0	1	0	0	0
SB054	not determined, living isolate not available	DAPC9			A3.29		Europe	Serbia	Avala, first stream		44.689	20.5157		Forest stream	2020	I. Milenkovic	P. xcambivora	0	1	0	0	0
SB071	A2	DAPC9			A3.53		Europe	Serbia	Avala, stand 1		44.689	20.5157		Fagus sylvatica, Tissue	2020	I. Milenkovic	P. xcambivora	0	1	0	0	0
SB837	A2	DAPC9			TS2.23		Europe	Serbia	Trstenicke sume, central Serbia		43.615	21.0001		NA	2020	I. Milenkovic	P. xcambivora	0	1	0	0	0
SS10_ILVO	not determined, living isolate not available	DAPC9			ILVO SS10	ILVO SS10	Europe	Bulgaria			42.7116	25.1678		Alnus sp	NA	Slavtchov Slavov	P. xcambivora	0	1	0	0	0
TJ0026	A2	DAPC9		Hengstberg			Europe	Austria	Hengstberg	Forest	48.1818	14.9943		Fagus sylvatica	April 2014	T. Jung	P. xcambivora	0	1	0	0	0
TJ0029	A2	DAPC9	y	Wald 9	SK9	ILVO TJ067	Europe	Slovakia	Marianka	Forest	48.2472	17.0639		Fagus sylvatica	2013	T. Jung	P. xcambivora	0	1	0	0	0
TJ0085	A2	DAPC9		P 841	P3686 (UCA); CBS 114085; CMI 296830; Kennedy R 16		Europe	Scotland	Scotland		56.8838	-4.2488		Rubus idaeus	NA	NA	P. xcambivora	0	1	0	0	0
TJ0197	A2	DAPC9	y	V 3+4 B	CBS 141218, IT 5-3		Europe	Italy	Sicily		37.6476	14.2361		Quercus pubescens	2013	T. Jung	P. xcambivora, neotype	0	1	0	0	0
TJ0201_ILVO	A2	DAPC9		VI/4a Fagus	IT6-4	ILVO TJ069	Europe	Italy	Sicily		37.6476	14.2361		Fagus sylvatica	2013	T. Jung	P. xcambivora	0	1	0	0	0
TJ0204	A2	DAPC9		VI/5 pubesc.			Europe	Italy	Sicily		37.6476	14.2361		Quercus pubescens	2013	T. Jung	P. xcambivora	0	1	0	0	0
TJ0209	A2	DAPC9		VI/8a Fagus			Europe	Italy	Sicily		37.6476	14.2361		Fagus sylvatica	2013	T. Jung	P. xcambivora	0	1	0	0	0
TJ0219	A2	DAPC9		VII/4 L5 Ilex			Europe	Italy	Sicily		37.6476	14.2361		Quercus ilex	2013	T. Jung	P. xcambivora	0	1	0	0	0
TJ0221	A2	DAPC9		V/3+4 L2	IT5-3 L2	ILVO TJ070	Europe	Italy	Sicily		37.6476	14.2361		Quercus pubescens	2013	T. Jung	P. xcambivora	0	1	0	0	0
TJ0222	A2	DAPC9		VI/1a Fagus			Europe	Italy	Sicily		37.6476	14.2361		Fagus sylvatica	2013	T. Jung	P. xcambivora	0	1	0	0	0
TJ0223	A2	DAPC9		VI/3a Fagus Lago	IT6-3		Europe	Italy	Sicily		37.6476	14.2361		Fagus sylvatica	2013	T. Jung	P. xcambivora	0	1	0	0	0
TJ0227	A2	DAPC9		IX/ 1a Acerone			Europe	Italy	Sicily		37.6476	14.2361		Fagus sylvatica	2013	T. Jung	P. xcambivora	0	1	0	0	0
TJ0405	A2	DAPC9		Hof 1 Old a			Europe	Germany	Hofstätter See		47.9012	12.1738		Fagus sylvatica	2015	T. Jung	P. xcambivora	0	1	0	0	0
TJ0541_ILVO	A2	DAPC9		3401 H		ILVO AC13	Europe	Belgium			50.8491	4.3502		Fagus sylvatica	2005	Anne Chandelier	P. xcambivora	0	1	0	0	0
TJ0738	A2	DAPC9		R22 C9b			Europe	Italy	Sicily		42.7874	12.5511		Forest stream	2015	T. Jung	P. xcambivora	0	1	0	0	0
TJ0843	A2	DAPC9		8-9 F5			Europe	Italy	Sicily		37.6476	14.2361		Forest stream	2015	T. Jung	P. xcambivora	0	1	0	0	0
TJ0848	A2	DAPC9		18-3 F5a			Europe	Italy	Sicily		37.6476	14.2361		Forest stream	2015	T. Jung	P. xcambivora	0	1	0	0	0
TJ0849	A2	DAPC9		19-1 K1			Europe	Italy	Sicily		37.6476	14.2361		Forest stream	2015	T. Jung	P. xcambivora	0	1	0	0	0
TJ0850a	A2	DAPC9		19-1 F3			Europe	Italy	Sicily		37.6476	14.2361		Forest stream	2015	T. Jung	P. xcambivora	0	1	0	0	0
TJ0870	A2	DAPC9		8-1a			Europe	Italy	Sicily		37.6476	14.2361		Forest stream	2015	T. Jung	P. xcambivora	0	1	0	0	0
TJ0928	A2	DAPC9		Robin/Q. rubra	FR1		Europe	France			46.3593	2.13418		Quercus rubra	2013	T. Jung	P. xcambivora	0	1	0	0	0
TJ0929_ILVO	A2	DAPC9		Tormes Planting 1	ES1	ILVO TJ071	Europe	Spain	Rio Tormes	riparian planting	40.961	-5.71249		Alnus glutinosa	2012	T. Jung	P. xcambivora	0	1	0	0	0
TJ1141	A2	DAPC9		8-1 C1			Europe	Italy	Sicily		37.6476	14.2361		Forest stream	2015	T. Jung	P. xcambivora	0	1	0	0	0
TJ1146	A2	DAPC9		18-3 K1B			Europe	Italy	Sicily		37.6476	14.2361		Forest stream	2015	T. Jung	P. xcambivora	0	1	0	0	0
P502	A2	DAPC9mixed	y	P502	JKI PCAM3		Europe	Poland			52.6618	18.6478		Cotoneaster dammeri	2005	RIPF	P. xcambivora	0.2507	0.5899	0	0.0794	0.08
P503	A2	DAPC9mixed	y	P503	JKI PCAM4		Europe	Poland			52.6618	18.6478		Water reservoir	2007	RIPF	P. xcambivora	0.2268	0.6239	0	0.0764	0.0729
ILVO_09_004	A1	DAPC11			ILVO 09_004	ILVO 09_004	NA				NA	NA		NA	NA	NA	P. xcambivora	0.4236	0	0.4454	0.131	0
ILVO_05_006	A2	DAPC9			ILVO 05_006	ILVO 05_006	NA				NA	NA		NA	NA	Sabine Werres	P. xcambivora	0	1	0	0	0
P514	A1	DAPC10		P514	JKI 4044.7		North America	USA		forest	43.7153	-120.6		Chrysolepis chrysophylla	2001-07-01	A. Saavedra	P. xcambivora	0.5547	0.1118	0.0011	0.1956	0.1369
P519	A1	DAPC10		P519	JKI 9706		North America	USA		forest	43.7153	-120.6		Lithocarpus densiflora	2006-09-01	OSU	P. xcambivora	0.5368	0.1173	0.002	0.2035	0.1404
P520	A1	DAPC10		P520	JKI 9709.1		North America	USA		forest	43.7153	-120.6		Lithocarpus densiflora	2006-09-01	OSU	P. xcambivora	0.5356	0.12	0.0029	0.206	0.1356
TJ0066	A1	DAPC10	y	P 513	JKI 4044.1		North America	USA		forest	43.7153	-120.6		Chrysolepis chrysophylla	2001	A. Saavedra	P. xcambivora	0.5471	0.1194	0.0019	0.1956	0.136
TJ0068	A1	DAPC10		P 526	JKI 4031O1		North America	USA		forest	43.7153	-120.6		Chrysolepis chrysophylla	2001	A. Saavedra	P. xcambivora	0.5366	0.1235	0.0011	0.2037	0.1351
TJ0331_ILVO	A2	DAPC10	y	P 514	4044.7	ILVO TJ080	North America	USA	Oregon	Forest	43.7153	-120.6		Chrysolepis chrysophylla	2001	A. Saavedra, 4044.7	P. xcambivora	0.555	0.1253	0.0007	0.192	0.1271
P531	A1	DAPC11		P531	JKI PC98-1116		North America	USA		soil landscape	43.7153	-120.6		Photinia	1998	OSU	P. xcambivora	0.4259	0.0009	0.4397	0.1336	0
P151	A1	DAPC4mixed		P151	SCRP83, C2-131 (B. Hall), 216 (Jeffers)		North America	USA	Ontario County, NY		42.8306	-77.354567		NA	March 1984	Barbara Hall, Waite Inst., Australia	P. xcambivora	0.5237	0.1281	0.0008	0.1785	0.1689
P152	A1	DAPC4mixed		P152	SCRP84, C2-134 (B. Hall), P746 (Jeffers)		North America	USA	Maryland		39.419	-76.9777		NA	1970-11-01	Barbara Hall, Waite Inst., Australia	P. xcambivora	0.4652	0.1589	0.0355	0.1443	0.1961
P509	A1	DAPC4mixed		P509	JKI 142		North America	USA		christmas tree farm	43.7153	-120.6		Abies procera	1987-02-01	OSU	P. xcambivora	0.532	0.1513	0	0.1546	0.1621
P510	A1	DAPC4mixed		P510	JKI 504		North America	USA		forest	43.7153	-120.6		Abies procera	1985-11-01	OSU	P. xcambivora	0.5281	0.1379	0.0011	0.1685	0.1644
P511	A1	DAPC4mixed		P511	JKI 150-1		North America	USA		christmas tree farm	43.7153	-120.6		Abies procera	NA	OSU	P. xcambivora	0.5209	0.1247	0.0009	0.1812	0.1723
P524	A2	DAPC4mixed		P524	JKI 4028P1		North America	USA	Oregon	forest soil	43.7153	-120.6		Chrysolepis chrysophylla;	2001-07-01	A. Saavedra	P. xcambivora	0.4275	0.3171	0.0187	0.1159	0.1208
P529	A1	DAPC4mixed	y	P529	JKI 4080R1		North America	USA		forest	43.7153	-120.6		Pseudotsuga menziesii	2001-07-01	OSU	P. xcambivora	0.5215	0.1315	0.0009	0.1746	0.1715
TJ0032	A2	DAPC9		P 7/04	CBS 114087, ATCC 46719; P592	ILVO TJ074	North America	USA	Oregon		43.7153	-120.6		Abies procera	2007	OSU	P. xcambivora	0	1	0	0	0
TJ0067_ILVO	A2	DAPC9		P 518	JKI 4050.1	ILVO TJ078	North America	USA		Forest	43.7153	-120.6		Chrysolepis chrysophylla	July 2001	A. Saavedra	P. xcambivora	0	1	0	0	0
CL1_ILVO	A2	DAPC9				ILVO TJ081	South America	Chile	Valdivia	Amenity stand	-39.8192	-73.2419		Fagus sylvatica	Nov 2014	T. Jung	P. xcambivora	0	1	0	0	0
CL173	A2	DAPC9					South America	Chile	Valdivia		-39.8192	-73.2419		Valdivia river	Nov 2014	T. Jung	P. xcambivora	0	1	0	0	0
CL5	A2	DAPC9					South America	Chile	Valdivia	Amenity stand	-39.8192	-73.2419		Fagus sylvatica	Nov 2014	T. Jung	P. xcambivora	0	1	0	0	0
BD051	n.a.	xALNI		Fervença 1			Europe	Portugal	Trás-os-Montes e Alto Douro	F83	41.4881	-7.37352		Alnus glutinosa	May 2014	T. Jung	P. x alni	n.a.	n.a.	n.a.	n.a.	n.a.
BD836	n.a.	xALNI		Tâmega 1 m1			Europe	Portugal	Trás-os-Montes e Alto Douro	F11	41.4881	-7.37352		Alnus glutinosa	May 2014	T. Jung	P. x alni	n.a.	n.a.	n.a.	n.a.	n.a.
BD861	n.a.	xALNI		B06 a			Europe	Portugal	Parque Natural da Serra da Estrela	F58	40.3338	-7.64504		Alnus glutinosa	June 2014	T. Jung	P. x alni	n.a.	n.a.	n.a.	n.a.	n.a.
TJ0003	n.a.	xALNI		ALN 144	Katz 1		Europe	Germany	Rott am Inn, Katzbach	riparian forest	48.0038	12.1532		Alnus incana	2001	T. Jung	P. x alni	n.a.	n.a.	n.a.	n.a.	n.a.
TJ0007_ILVO	n.a.	xALNI	y	PHAKA 12		ILVO TJ006	Europe	Croatia		riparian forest	45.0724	15.2182		Alnus glutinosa	2012	Zeljko Tomic	P. x alni	n.a.	n.a.	n.a.	n.a.	n.a.
TJ0009	n.a.	xALNI		PHAPI 12			Europe	Croatia		riparian forest	45.0724	15.2182		Alnus glutinosa	2012	Zeljko Tomic	P. x alni	n.a.	n.a.	n.a.	n.a.	n.a.
TJ0028	n.a.	xALNI		4971496			Europe	Netherlands	Netherlands		52.0568	5.56375		Alnus glutinosa	2011	K. Rosendahl & W. Man in ‘t Veld	P. x alni	n.a.	n.a.	n.a.	n.a.	n.a.
TJ0326_ILVO	n.a.	xALNI	y	Hevic 29	WPC P10568	ILVO TJ002	Europe	Hungary			46.9221	19.4594		Alnus glutinosa	1999	J. Bakony	P. x alni	n.a.	n.a.	n.a.	n.a.	n.a.
TJ0477	n.a.	xALNI		CIF 16 (=Mino Alnus 5?)			Europe	Spain	River Minho, Galicia		42.3264	-8.01661		Alnus glutinosa	2009	T. Jung	P. x alni	n.a.	n.a.	n.a.	n.a.	n.a.
