# Supplementary material for: Phylogeography and population structure of the global, wide host-range hybrid pathogen Phytophthora × cambivora
Source: IMA Fungus. 2023 Feb 23;14:4. doi: 10.1186/s43008-023-00109-6 (PMC9951538; doi:10.1186/s43008-023-00109-6)
Supplement: Supplementary file 9 — Additional file 9: Table S2. Table of results of the population-level hybridization detection analyses conducted in HyDe. Only significant results are shown, with their p-value, Z-score and Gamma value. [file 43008_2023_109_MOESM9_ESM.xlsx]

## Sheet: hyde-out-filtered
Parent1	Hybrid	Parent2	Zscore	Pvalue	Gamma	AAAA	AAAB	AABA	AABB	AABC	ABAA	ABAB	ABAC	ABBA	BAAA	ABBC	CABC	BACA	BCAA	ABCD
dapc_1mixed	dapc_1	dapc_5	17.6599	0	0.714871	5.04721e+08	7.26219e+07	5.11666e+07	2.63725e+07	1.68812e+07	5.39423e+07	1.88827e+07	10930351	3.76609e+07	3.51764e+08	4.65945e+07	2.06052e+07	2.76176e+07	3.22414e+07	6.48442e+06
dapc_3	dapc_1	dapc_8	7.42482	5.68434e-14	0.582395	2.64517e+09	5.78028e+08	5.65836e+08	2.82835e+08	1.95164e+08	7.40139e+08	2.55431e+08	2.32937e+08	2.93649e+08	1.5235e+09	3.64107e+08	2.52154e+08	3.32361e+08	4.23997e+08	1.19357e+08
dapc_3	dapc_1	dapc_7	7.19021	3.25739e-13	0.659656	3057737297	7.4078e+08	6.60337e+08	3.30412e+08	2.38902e+08	8.58615e+08	3.003e+08	2.89594e+08	3.58663e+08	1.75864e+09	4.53506e+08	3.05614e+08	3.84156e+08	4.93861e+08	1.46466e+08
dapc_3	dapc_1	dapc_4 ≥0.76	6.41328	7.15463e-11	0.748259	2.1599e+09	5.93178e+08	4.44344e+08	2.30643e+08	1.91404e+08	5.89269e+08	2.11295e+08	2.25072e+08	2.68805e+08	1.20594e+09	3.67182e+08	2.08516e+08	2.59071e+08	3.32182e+08	1.12548e+08
dapc_11	dapc_1	dapc_4 ≥0.76	6.01297	9.1406e-10	0.629884	2.50038e+09	6.92251e+08	5.62977e+08	2.77634e+08	2.40544e+08	6.49707e+08	2.56457e+08	2.51856e+08	2.92497e+08	1.39363e+09	4.16987e+08	2.23015e+08	324216952	3.73269e+08	128987750
dapc_11	dapc_1	dapc_3	5.92113	1.60415e-09	0.293163	7.29597e+08	2.0102e+08	1.55013e+08	8.72034e+07	7.11581e+07	1.89898e+08	7.28053e+07	7.33246e+07	7.87769e+07	4.17256e+08	1.15831e+08	6.03499e+07	9.12225e+07	1.14706e+08	3.62863e+07
dapc_4 ≥0.76	dapc_1	dapc_7	5.49102	2.00304e-08	0.325802	1.04812e+10	2.52894e+09	2.40539e+09	1.2214e+09	8.71978e+08	2.95161e+09	1.05808e+09	9.90545e+08	1.137e+09	5.87093e+09	1.47318e+09	1.0217e+09	1.36374e+09	1.77535e+09	5.18293e+08
dapc_3	dapc_10	dapc_7	6.13739	4.21078e-10	0.624285	1.05928e+09	2.47936e+08	2.48268e+08	1.15057e+08	8.56637e+07	2.94851e+08	1.05971e+08	9.51752e+07	1.21068e+08	6.03126e+08	1.48655e+08	1.07591e+08	1.39129e+08	1.67576e+08	4.92619e+07
dapc_3	dapc_10	dapc_8	5.75918	4.23901e-09	0.535481	9.1498e+08	1.94324e+08	2.14415e+08	9.79719e+07	6.94042e+07	2.53428e+08	9.01523e+07	7.76378e+07	9.91665e+07	5.23489e+08	1.18553e+08	8.98619e+07	1.20375e+08	1.44154e+08	4.02802e+07
dapc_3	dapc_10	dapc_4 ≥0.76	4.94505	3.81201e-07	0.759134	7.47002e+08	2.00474e+08	1.68788e+08	8.02574e+07	6.8214e+07	2.01249e+08	7.50034e+07	7.52053e+07	9.15625e+07	4.12267e+08	1.21799e+08	7.39486e+07	9.47535e+07	1.12505e+08	3.788e+07
dapc_11	dapc_10	dapc_3	4.83679	6.60641e-07	0.310049	2.52746e+08	6.88667e+07	5.82825e+07	2.94881e+07	25042913	6.3644e+07	2.56917e+07	2.42393e+07	2.73977e+07	1.42861e+08	3.91759e+07	2.17809e+07	3.31943e+07	3.78128e+07	1.22282e+07
dapc_11	dapc_10	dapc_4 ≥0.76	4.81764	7.27274e-07	0.666337	8.67518e+08	2.35493e+08	2.09162e+08	9.49729e+07	8.43093e+07	2.18443e+08	8.91178e+07	8.28443e+07	1.00811e+08	4.78966e+08	1.39287e+08	7.95326e+07	1.16044e+08	1.2408e+08	4.30409e+07
dapc_11	dapc_10	dapc_6	4.40834	5.21262e-06	0.783231	3.43987e+08	1.14936e+08	8.22018e+07	3.88928e+07	3.85828e+07	8.63988e+07	3.66209e+07	3.77431e+07	4.48298e+07	1.87115e+08	6.55729e+07	3.28468e+07	4.60531e+07	4.89398e+07	1.91049e+07
dapc_4 ≥0.76	dapc_10	dapc_7	4.07211	2.33072e-05	0.275668	3.63657e+09	8.49824e+08	8.94044e+08	4.23488e+08	3.08136e+08	1.00696e+09	3.69593e+08	3.23275e+08	3.90104e+08	2.01788e+09	4.89814e+08	3.57036e+08	4.88881e+08	5.97621e+08	1.71102e+08
dapc_2	dapc_11	dapc_6	6.79138	5.58575e-12	0.315991	8.56577e+08	2.84936e+08	2.11198e+08	1.27579e+08	1.06522e+08	3.45795e+08	1.06126e+08	1.37947e+08	1.16037e+08	4.32217e+08	1.55405e+08	1.16297e+08	1.1794e+08	1.84654e+08	6.36912e+07
dapc_2	dapc_11	dapc_4 ≥0.76	6.04404	7.54271e-10	0.225698	2.1525e+09	5.90576e+08	5.2666e+08	3.17613e+08	2.35186e+08	8.85143e+08	2.45104e+08	2.96147e+08	2.66239e+08	1.10175e+09	3.31684e+08	2.81991e+08	2.85128e+08	4.7036e+08	1.42732e+08
dapc_3	dapc_1mixed	dapc_8	13.3346	0	0.593535	3.2028e+08	7.16486e+07	5.85129e+07	3.38394e+07	2.17742e+07	8.88457e+07	2.80328e+07	2.78497e+07	3.65118e+07	1.88451e+08	4.6367e+07	2.89417e+07	3.49413e+07	5.19006e+07	1.40376e+07
dapc_3	dapc_1mixed	dapc_7	11.737	0	0.665734	3.6996e+08	9.19237e+07	6.86921e+07	3.90904e+07	2.66837e+07	1.02893e+08	3.32944e+07	3.44581e+07	4.48378e+07	2.1678e+08	5.81354e+07	3.49751e+07	4.09488e+07	5.99006e+07	1.72796e+07
dapc_1	dapc_1mixed	dapc_3	11.6331	0	0.902068	2.07154e+08	6.33605e+07	2.08547e+07	1.13271e+07	8.20396e+06	2.81011e+07	8.99071e+06	9.0247e+06	3.05116e+07	1.31035e+08	4.34885e+07	1.13267e+07	1.07249e+07	1.55673e+07	4.60663e+06
dapc_3	dapc_1mixed	dapc_5	11.1503	0	0.16608	1.78228e+08	3.11372e+07	2.59556e+07	2.36751e+07	1.03633e+07	5.35862e+07	1.20088e+07	1.08437e+07	1.43322e+07	1.11551e+08	1.8272e+07	1.18168e+07	1.54576e+07	3.52137e+07	5.40853e+06
dapc_10	dapc_1mixed	dapc_3	10.566	0	0.493205	6.76507e+07	1.80159e+07	1.17921e+07	7.25343e+06	5592823	1.61164e+07	6.13258e+06	6.30309e+06	7.22338e+06	4.0395e+07	10898237	4876587	7.27616e+06	9.93243e+06	3.01769e+06
dapc_3	dapc_1mixed	dapc_4mixed ≤0.66	10.1399	0	0.454312	3.64964e+08	8.20214e+07	6.34363e+07	3.89275e+07	2.55429e+07	9.72575e+07	3.26554e+07	3.29923e+07	3.78772e+07	2.1891e+08	5.08591e+07	2.97639e+07	3.92431e+07	5.86807e+07	1.60103e+07
dapc_11	dapc_1mixed	dapc_3	8.30952	0	0.26034	8.80111e+07	2.40059e+07	1.64183e+07	1.1032e+07	8.26303e+06	2.38671e+07	8.22417e+06	8.84386e+06	9.21245e+06	5.12635e+07	1.39688e+07	6.69142e+06	9.94711e+06	1.49182e+07	4.34537e+06
dapc_1	dapc_1mixed	dapc_8	8.00888	6.66134e-16	0.933456	8.63359e+08	2.22466e+08	9.83305e+07	4.37129e+07	3.04179e+07	1.22863e+08	3.723e+07	3.50854e+07	1.28171e+08	5.41749e+08	1.61166e+08	5.85866e+07	4.83523e+07	6.39873e+07	1.92515e+07
dapc_1	dapc_1mixed	dapc_9mixed	7.85291	1.9984e-15	0.91415	6.46827e+07	1.31666e+07	7.67613e+06	3.40151e+06	2.05821e+06	9.51554e+06	2.93053e+06	2.29954e+06	7.94567e+06	4.34026e+07	8.84749e+06	4.66742e+06	4.00598e+06	5.18825e+06	1.30547e+06
dapc_1	dapc_1mixed	dapc_4mixed ≤0.66	7.73486	5.21805e-15	0.928164	9.80478e+08	2.584e+08	1.05803e+08	5.06859e+07	35157055	133913561	4.34847e+07	40210041	1.36528e+08	6.27148e+08	1.80624e+08	5.85749e+07	5.48233e+07	7.24822e+07	2.1243e+07
dapc_3	dapc_1mixed	dapc_4 ≥0.76	7.66994	8.65974e-15	0.787347	2.6043e+08	7.46083e+07	4.70768e+07	2.68225e+07	2.1374e+07	6.99286e+07	2.40842e+07	2.75077e+07	3.42228e+07	1.48092e+08	4.76848e+07	2.46117e+07	2.83362e+07	3.98434e+07	1.35345e+07
dapc_10	dapc_1mixed	dapc_8	7.54863	2.22045e-14	0.645285	2.81035e+08	6.30445e+07	5.49898e+07	2.82567e+07	1.96677e+07	7.01774e+07	2.55459e+07	2.27399e+07	3.04773e+07	1.67426e+08	4.03251e+07	2.28681e+07	3.30696e+07	4.12638e+07	1.17462e+07
dapc_11	dapc_1mixed	dapc_4 ≥0.76	7.21952	2.62679e-13	0.636594	2.99251e+08	8.54366e+07	6.27945e+07	3.3621e+07	2.81298e+07	79613858	3.05914e+07	3.19639e+07	3.58985e+07	1.68787e+08	5.23593e+07	2.63797e+07	3.76755e+07	4.67175e+07	1.61555e+07
dapc_4 ≥0.76	dapc_1mixed	dapc_7	6.77134	6.41642e-12	0.298193	1.25727e+09	3.06606e+08	2.64835e+08	1.51349e+08	1.03118e+08	3.66277e+08	1.24164e+08	1.23509e+08	1.35715e+08	7.13267e+08	1.82127e+08	1.16824e+08	1.5589e+08	2.24606e+08	6.39003e+07
dapc_1	dapc_1mixed	dapc_9	6.59875	2.08396e-11	0.918103	3.4613e+09	5.66184e+08	4.44114e+08	1.83308e+08	9.33659e+07	5.29907e+08	1.62315e+08	110187591	3.97657e+08	2.35969e+09	3.88184e+08	2.67395e+08	2.34177e+08	2.91782e+08	65763624
dapc_1	dapc_1mixed	dapc_7	5.88986	1.93903e-09	0.951665	9.97236e+08	2.82632e+08	1.15506e+08	5.03408e+07	3.79787e+07	1.42687e+08	4.46944e+07	4.31961e+07	1.55866e+08	6.24699e+08	1.99209e+08	7.11969e+07	5.73764e+07	7.27844e+07	2.3739e+07
dapc_10	dapc_1mixed	dapc_7	5.29448	5.98006e-08	0.758722	3.24738e+08	8.08053e+07	6.48234e+07	3.27122e+07	2.37818e+07	8.12589e+07	3.04622e+07	2.79045e+07	3.75378e+07	1.9254e+08	5.07272e+07	2.74993e+07	3.89119e+07	4.77119e+07	1.42867e+07
dapc_10	dapc_1mixed	dapc_4mixed ≤0.66	5.15045	1.30169e-07	0.405503	3.20205e+08	7.22935e+07	5.95841e+07	3.28226e+07	2.30793e+07	7.66739e+07	2.96807e+07	2.69132e+07	3.18238e+07	1.93898e+08	4.45376e+07	2.33835e+07	3.69564e+07	4.68743e+07	1.32542e+07
dapc_4 ≥0.76	dapc_1mixed	dapc_8	5.12116	1.52099e-07	0.209829	1.08607e+09	2.41287e+08	2.24255e+08	1.31832e+08	8.56959e+07	3.18893e+08	1.03665e+08	9.94188e+07	1.11144e+08	6.19222e+08	1.45519e+08	9.74064e+07	1.32811e+08	1.95621e+08	5.22686e+07
dapc_5	dapc_1mixed	dapc_8	4.98262	3.14133e-07	0.918103	7.42625e+08	1.88186e+08	1.21661e+08	5.49752e+07	4.24097e+07	1.35113e+08	5.06906e+07	4.03486e+07	9.87235e+07	4.62885e+08	1.30335e+08	5.1129e+07	7.04991e+07	7.49947e+07	2.1724e+07
dapc_2	dapc_1mixed	dapc_6	4.81139	7.50416e-07	0.212135	2.22219e+08	7.59262e+07	47927317	3.50249e+07	2.81587e+07	9.45333e+07	2.82023e+07	3.91558e+07	3.00393e+07	1.14833e+08	43480932	2.93621e+07	3.03843e+07	52846815	18435185
dapc_4mixed ≤0.66	dapc_1mixed	dapc_5	4.32705	7.56151e-06	0.0867035	8.44967e+08	1.46767e+08	1.32255e+08	1.04188e+08	5.13079e+07	2.16809e+08	5.91787e+07	4.72577e+07	6.34517e+07	5.3647e+08	8.45031e+07	4.92546e+07	7.96604e+07	1.44979e+08	2.4302e+07
dapc_2	dapc_1mixed	dapc_4 ≥0.76	3.94051	4.06714e-05	0.128744	5.5917e+08	1.56976e+08	1.18123e+08	8.87985e+07	6.17803e+07	2.42492e+08	6.41509e+07	8.39022e+07	6.7793e+07	2.94147e+08	9.21562e+07	7.00228e+07	7.1552e+07	1.36355e+08	4.08376e+07
dapc_1mixed	dapc_4 ≥0.76	dapc_6	10.4178	0	0.384661	3.59905e+08	1.06595e+08	8.20543e+07	4.11857e+07	3.90799e+07	7.5309e+07	3.27906e+07	2.86465e+07	3.80386e+07	1.9658e+08	5.6422e+07	2.50089e+07	4.31209e+07	4.40027e+07	1.43808e+07
dapc_6	dapc_4 ≥0.76	dapc_9	10.1244	0	0.508181	1.95694e+10	3.08242e+09	4.91597e+09	2.13471e+09	1.07923e+09	6.2476e+09	1.82724e+09	1.22733e+09	2.14494e+09	1.12181e+10	1.80652e+09	2.4012e+09	2.65417e+09	3.4039e+09	6.69739e+08
dapc_5	dapc_4 ≥0.76	dapc_6	9.40765	0	0.376875	2.68033e+09	7.98551e+08	6.18317e+08	3.12115e+08	2.99512e+08	5.87686e+08	2.53215e+08	2.20694e+08	2.88839e+08	1.48117e+09	4.27841e+08	1.93147e+08	3.3572e+08	3.32384e+08	1.09388e+08
dapc_6	dapc_4 ≥0.76	dapc_9mixed	9.18736	0	0.607622	3.6565e+08	7.19651e+07	8.90065e+07	3.96024e+07	2.34059e+07	1.13034e+08	3.4864e+07	2.69093e+07	4.22018e+07	2.05304e+08	4.10867e+07	4.33312e+07	4.8262e+07	6.09138e+07	1.38056e+07
dapc_1	dapc_4 ≥0.76	dapc_6	8.80593	0	0.348085	3.0177e+09	8.70147e+08	6.7491e+08	3.47636e+08	3.17361e+08	6.74696e+08	2.78745e+08	2.59611e+08	3.15529e+08	1.63656e+09	4.60592e+08	2.23264e+08	3.57386e+08	3.91254e+08	1.26938e+08
dapc_4mixed ≤0.66	dapc_4 ≥0.76	dapc_6	7.99678	6.66134e-16	0.319566	5.61197e+09	1.61554e+09	1.25156e+09	6.60512e+08	5.93377e+08	1.33377e+09	5.27418e+08	4.96432e+08	5.89926e+08	3.03356e+09	849896242	4.30234e+08	6.67168e+08	7.64165e+08	2.4157e+08
dapc_6	dapc_4 ≥0.76	dapc_8	7.66702	8.88178e-15	0.717122	4.98619e+09	1.10199e+09	1.14778e+09	514482206	3.57146e+08	1.46214e+09	4.61942e+08	4.16019e+08	5.95137e+08	2.69063e+09	6.4618e+08	5.54434e+08	5.96497e+08	7.60762e+08	2.07628e+08
dapc_11	dapc_4 ≥0.76	dapc_6	6.96518	1.65035e-12	0.248686	1.37861e+09	4.00633e+08	3.11124e+08	1.7217e+08	1.51566e+08	3.57232e+08	1.3095e+08	1.26925e+08	1.44594e+08	7.39325e+08	2.06924e+08	1.10686e+08	1.64843e+08	2.0152e+08	6.20423e+07
dapc_10	dapc_4 ≥0.76	dapc_6	6.67041	1.2824e-11	0.295161	1.04609e+09	2.97623e+08	2.31807e+08	1.22888e+08	1.09078e+08	2.55332e+08	9.96253e+07	9.51339e+07	1.09367e+08	5.66162e+08	1.56975e+08	8.22185e+07	1.2473e+08	1.4463e+08	4.56488e+07
dapc_6	dapc_4 ≥0.76	dapc_7	6.48829	4.36193e-11	0.75369	5.79609e+09	1.37596e+09	1.33347e+09	6.01518e+08	4.36702e+08	1.69242e+09	5.48803e+08	5.08774e+08	7.10107e+08	3.11741e+09	7.97646e+08	6.49385e+08	7.04741e+08	8.7563e+08	2.52711e+08
dapc_3	dapc_4 ≥0.76	dapc_6	5.50635	1.83632e-08	0.215761	1.18135e+09	3.32207e+08	2.59709e+08	1.50344e+08	1.24928e+08	3.35132e+08	1.1576e+08	1.2039e+08	1.25275e+08	6.26619e+08	1.75258e+08	1.02814e+08	1.39931e+08	1.89196e+08	5.58397e+07
dapc_3	dapc_4mixed ≤0.66	dapc_8	8.47145	0	0.437226	4.94788e+09	1.0335e+09	1.07794e+09	5.39887e+08	358647988	1.3818e+09	4.63396e+08	4.04778e+08	5.22823e+08	2.84827e+09	6.31958e+08	4.60332e+08	6.07729e+08	7.91204e+08	2.07736e+08
dapc_3	dapc_4mixed ≤0.66	dapc_7	8.17724	2.22045e-16	0.588155	5.71425e+09	1.33624e+09	1.26406e+09	6.18539e+08	4.4844e+08	1.59311e+09	5.52332e+08	5.09182e+08	6.46883e+08	3.269e+09	8.04418e+08	5.62917e+08	7.14653e+08	9.01358e+08	2.61053e+08
dapc_11	dapc_4mixed ≤0.66	dapc_3	6.65779	1.39742e-11	0.349978	1.36199e+09	3.72156e+08	2.98215e+08	1.57869e+08	1.3144e+08	3.44812e+08	1.34497e+08	1.29925e+08	1.47081e+08	7.74397e+08	2.10888e+08	1.12791e+08	170435767	2.0492e+08	6.48434e+07
dapc_10	dapc_4mixed ≤0.66	dapc_8	5.32219	5.13722e-08	0.61777	4.37391e+09	926591590	9.69612e+08	4.36592e+08	3.14547e+08	1.05828e+09	4.06291e+08	3.21164e+08	4.55265e+08	2.56213e+09	5.6694e+08	3.66916e+08	5.5063e+08	6.07584e+08	1.68884e+08
dapc_3	dapc_4mixed ≤0.66	dapc_4 ≥0.76	5.07683	1.92218e-07	0.770936	4.02019e+09	1.09289e+09	8.69775e+08	4.2727e+08	3.55535e+08	1.08208e+09	3.98411e+08	4.0769e+08	4.95539e+08	2.22668e+09	6.67584e+08	3.9266e+08	4.93573e+08	6.00869e+08	2.02749e+08
dapc_11	dapc_4mixed ≤0.66	dapc_4 ≥0.76	4.93594	3.99422e-07	0.696575	4.66576e+09	1.28474e+09	1.0843e+09	5.05773e+08	4.42466e+08	1.17859e+09	4.73764e+08	4.50926e+08	5.47247e+08	2.58586e+09	7.62877e+08	4.2027e+08	6.08724e+08	6.66754e+08	2.31921e+08
dapc_2	dapc_4mixed ≤0.66	dapc_6	4.82783	6.91055e-07	0.209607	3.46255e+09	1.1356e+09	8.2081e+08	5.36431e+08	4.38743e+08	1.43195e+09	4.27932e+08	5.6287e+08	4.56705e+08	1.75697e+09	6.29715e+08	4.59774e+08	4.75356e+08	7.78542e+08	2.64541e+08
dapc_4 ≥0.76	dapc_4mixed ≤0.66	dapc_7	4.27229	9.68049e-06	0.250958	1.95777e+10	4.56223e+09	4.61421e+09	2.29931e+09	1.64457e+09	5493968754	1.95518e+09	1.75598e+09	2.07048e+09	10898253521	2.62599e+09	1.8676e+09	2.56151e+09	3.26742e+09	9.2418e+08
dapc_1	dapc_4mixed ≤0.66	dapc_8	4.06532	2.39961e-05	0.690283	1.25999e+10	2.71704e+09	2.85072e+09	1.22462e+09	9.04599e+08	2.81115e+09	1.16006e+09	8.62745e+08	1.30395e+09	7.39989e+09	1.67757e+09	9.81429e+08	1.60099e+09	1.64745e+09	4.60171e+08
dapc_2	dapc_4mixed ≤0.66	dapc_4 ≥0.76	3.94814	3.93978e-05	0.136899	8.7002e+09	2.34927e+09	2.04643e+09	1.34422e+09	9.66156e+08	3.66524e+09	9.84941e+08	1.20895e+09	1.04193e+09	4.48758e+09	1.33867e+09	1.1127e+09	1.14256e+09	1.99487e+09	5.90858e+08
dapc_1	dapc_5	dapc_9	39.8845	0	0.411285	2.61139e+10	3.28561e+09	3.33231e+09	2.72813e+09	7.53948e+08	5.67378e+09	1.05124e+09	5.47806e+08	2.22274e+09	1.83714e+10	2.1409e+09	1.55617e+09	1704392102	4.29364e+09	3.62693e+08
dapc_1	dapc_5	dapc_9mixed	36.6481	0	0.533449	4.8231e+08	8.69575e+07	6.43732e+07	4.62864e+07	1.78825e+07	9.80994e+07	2.3454e+07	1.60039e+07	4.95604e+07	3.30327e+08	5.75872e+07	3.0393e+07	3.5104e+07	7.21046e+07	9.49115e+06
dapc_1mixed	dapc_5	dapc_9mixed	25.6757	0	0.438477	5.69833e+07	9.96165e+06	9.1832e+06	5.73741e+06	2.49869e+06	1.15641e+07	3.45764e+06	2.12109e+06	5.23785e+06	3.91578e+07	6.4138e+06	3.27367e+06	5.26688e+06	8.59264e+06	1.23482e+06
dapc_1mixed	dapc_5	dapc_9	23.6526	0	0.289747	3.07712e+09	3.804e+08	4.75316e+08	3.38407e+08	1.07298e+08	6.76366e+08	1.59012e+08	7.10802e+07	2.32196e+08	2.17143e+09	2.38084e+08	1.66757e+08	2.61124e+08	5.14602e+08	4.64583e+07
dapc_3	dapc_5	dapc_7	8.83436	0	0.555757	2.71977e+09	6.9084e+08	5.98856e+08	3.2893e+08	2.4919e+08	8.20798e+08	2.92118e+08	3.13271e+08	3.3817e+08	1.60438e+09	4.57507e+08	2.98072e+08	3.71576e+08	5.09161e+08	1.65516e+08
dapc_3	dapc_5	dapc_8	7.5925	1.57652e-14	0.507671	2.34452e+09	5.50243e+08	5.21846e+08	2.79209e+08	2.00333e+08	7.05215e+08	2.50433e+08	2.55809e+08	2.80106e+08	1.38701e+09	3.71539e+08	2.47753e+08	3.23026e+08	4.37699e+08	1.35763e+08
dapc_3	dapc_5	dapc_4 ≥0.76	7.28189	1.65867e-13	0.697718	1.91805e+09	5.54741e+08	4.0819e+08	2.292e+08	1.95864e+08	5.63267e+08	2.08851e+08	2.42572e+08	2.55819e+08	1.09826e+09	3.69057e+08	2.06595e+08	2.55806e+08	3.44278e+08	1.26353e+08
dapc_11	dapc_5	dapc_3	7.20601	2.90212e-13	0.371754	6.48012e+08	1.9242e+08	1.41837e+08	8.27999e+07	6.95929e+07	1.77724e+08	7.12516e+07	7.86879e+07	7.80851e+07	3.79823e+08	1.1953e+08	6.21134e+07	8.92917e+07	1.15968e+08	4.08025e+07
dapc_11	dapc_5	dapc_4 ≥0.76	6.97049	1.58928e-12	0.619655	2.22956e+09	6.52222e+08	5.04001e+08	2.68823e+08	2.37715e+08	6.11634e+08	2.46038e+08	2.67224e+08	2.83158e+08	1.27621e+09	4.2181e+08	2.24361e+08	3.10749e+08	3.81355e+08	1.43858e+08
dapc_4 ≥0.76	dapc_5	dapc_7	6.39111	8.27232e-11	0.320907	9.3592e+09	2.37482e+09	2.13735e+09	1.19175e+09	8.88e+08	2.78017e+09	1.01239e+09	1.05827e+09	1.09715e+09	5.38317e+09	1.50742e+09	1.00566e+09	1.29741e+09	1.80064e+09	5.78952e+08
dapc_4 ≥0.76	dapc_5	dapc_8	4.83687	6.60384e-07	0.253404	8.05424e+09	1.90739e+09	1.84453e+09	1.01866e+09	729799497	2.40386e+09	8.5782e+08	8.66874e+08	9.12411e+08	4.65384e+09	1.22609e+09	8.50505e+08	1.11982e+09	1.54948e+09	4.79283e+08
dapc_11	dapc_5	dapc_6	4.21317	1.25986e-05	0.804921	8.82989e+08	3.16317e+08	1.99988e+08	1.08467e+08	1.0778e+08	2.40511e+08	1.02677e+08	1.2146e+08	1.26565e+08	4.98222e+08	1.9618e+08	9.44666e+07	1.25335e+08	1.4955e+08	6.33509e+07
dapc_2	dapc_7	dapc_6	6.72105	9.07141e-12	0.300784	3.60405e+09	1.213e+09	8.21466e+08	5.43049e+08	4.45889e+08	1.48156e+09	4.47887e+08	6.03929e+08	4.88823e+08	1.83795e+09	6.76204e+08	4.76587e+08	4.82292e+08	7.98536e+08	2.77051e+08
dapc_2	dapc_7	dapc_4 ≥0.76	5.86648	2.23298e-09	0.218474	9.03498e+09	2.54382e+09	2.07045e+09	1.34875e+09	9.79756e+08	3.78297e+09	1.04115e+09	1.309e+09	1.12714e+09	4.6718e+09	1.46092e+09	1.15925e+09	1.17438e+09	2.03052e+09	6.24643e+08
dapc_11	dapc_7	dapc_1mixed	4.03273	2.75798e-05	0.925184	4.46713e+08	105891834	7.78741e+07	3.3441e+07	2.32493e+07	9.01966e+07	3.12832e+07	2.59011e+07	5.79668e+07	2.70356e+08	6.99152e+07	3.61664e+07	4.11897e+07	4.79793e+07	13380881
dapc_2	dapc_7	dapc_5	4.01305	2.99837e-05	0.110421	5.89307e+09	1.38435e+09	1.38685e+09	9.40567e+08	5.43238e+08	2.60198e+09	6.35528e+08	7.12442e+08	6.73392e+08	3.21076e+09	7.73282e+08	7.63305e+08	7.70681e+08	1.47414e+09	3.45974e+08
dapc_11	dapc_8	dapc_4mixed ≤0.66	6.58017	2.36172e-11	0.475606	5.79614e+09	1.40526e+09	1.16567e+09	612107496	4.49605e+08	1.46132e+09	5.50584e+08	4.99353e+08	6.06384e+08	3.37739e+09	830197989	4.60806e+08	6.94442e+08	858362643	2.4982e+08
dapc_2	dapc_8	dapc_6	5.81016	3.13036e-09	0.265566	3.09588e+09	1.05108e+09	6.69103e+08	4.69153e+08	3.77804e+08	1.28713e+09	3.85404e+08	5.25775e+08	4.15687e+08	1.58044e+09	5.88465e+08	4.0213e+08	4.11725e+08	7.0031e+08	2.41569e+08
dapc_4mixed ≤0.66	dapc_8	dapc_7	5.80497	3.22884e-09	0.419629	2.43422e+10	5.63133e+09	4.98742e+09	2.54473e+09	1.78278e+09	5.99372e+09	2.28352e+09	1.95026e+09	2472386275	14303948765	3.32394e+09	1901260720	2.92972e+09	3552499949	9.88323e+08
dapc_11	dapc_8	dapc_1mixed	5.35816	4.21302e-08	0.378924	3.71128e+08	8.01579e+07	7.70261e+07	3.9318e+07	2.62578e+07	9.65953e+07	3.50843e+07	2.86427e+07	3.76673e+07	2.18011e+08	4.85494e+07	3.05944e+07	4.59597e+07	5.65426e+07	1.48881e+07
dapc_1	dapc_8	dapc_11	5.14168	1.36391e-07	0.394323	3.09011e+09	7.85916e+08	6.41189e+08	3.33663e+08	2.58239e+08	7.41969e+08	3.0096e+08	2.64178e+08	3.22251e+08	1.79328e+09	4.55063e+08	2.37634e+08	3.87874e+08	4.47359e+08	1.33886e+08
dapc_2	dapc_8	dapc_4 ≥0.76	4.98651	3.07886e-07	0.181873	7.76655e+09	2.19802e+09	1.67768e+09	1.17045e+09	8.27744e+08	3.28659e+09	8.87708e+08	1.13807e+09	9.50562e+08	4.03353e+09	1.25579e+09	9.7467e+08	9.83745e+08	1.79028e+09	5.40006e+08
dapc_11	dapc_8	dapc_5	4.73763	1.08249e-06	0.557441	2.74342e+09	6.46129e+08	5.96547e+08	2.90265e+08	1.9808e+08	7.18385e+08	2.7207e+08	2.26377e+08	2.94988e+08	1.62295e+09	3.79193e+08	2.40651e+08	3.60567e+08	4.24926e+08	1.14253e+08
dapc_10	dapc_8	dapc_11	4.5869	2.25168e-06	0.338051	1.07343e+09	2.66773e+08	2.18785e+08	1.18316e+08	8.89903e+07	2.76769e+08	1.05506e+08	9.88294e+07	1.12048e+08	6.20927e+08	1.56316e+08	8.69483e+07	1.31396e+08	1.6355e+08	4.84612e+07
dapc_1mixed	dapc_8	dapc_7	4.42246	4.88327e-06	0.510276	1.56034e+09	3.7133e+08	3.32064e+08	1.57127e+08	1.16989e+08	3.40632e+08	1.47208e+08	1.12051e+08	1.57544e+08	9.25041e+08	2.18656e+08	1.09859e+08	1.97057e+08	2.06774e+08	5.8692e+07
dapc_5	dapc_9	dapc_9mixed	26.9098	0	0.272976	3.31797e+09	4.90107e+08	2.73374e+08	3.60885e+08	1.26109e+08	7.50909e+08	1.43217e+08	1.45355e+08	224945034	2.60821e+09	3.55689e+08	1.22264e+08	1.88336e+08	5.82225e+08	7.58604e+07
dapc_3	dapc_9	dapc_7	14.9502	0	0.506035	2.0014e+10	5.76879e+09	3.41936e+09	2.74397e+09	2.00796e+09	6.77532e+09	2.23692e+09	2.97551e+09	2.75636e+09	1.25335e+10	4.21186e+09	2299147314	2632920445	4.64349e+09	1.62048e+09
dapc_10	dapc_9	dapc_8	14.5244	0	0.600699	1.53451e+10	4.15788e+09	2.54831e+09	1.87486e+09	1.33289e+09	4.48696e+09	1.56363e+09	1.92277e+09	2.03184e+09	9.86609e+09	3.11158e+09	1.50708e+09	1.88413e+09	3.1118e+09	1.05537e+09
dapc_11	dapc_9	dapc_3	14.3979	0	0.470195	4.78089e+09	1.5939e+09	7.99049e+08	6.7349e+08	5.43684e+08	1.46247e+09	5.45634e+08	7.45817e+08	6.59105e+08	2.98081e+09	1.10051e+09	5.01008e+08	6.28973e+08	1.05197e+09	3.98124e+08
dapc_3	dapc_9	dapc_8	14.3724	0	0.428856	1.72938e+10	4.58129e+09	2.92932e+09	2.3817e+09	1.61926e+09	5.84337e+09	1.88423e+09	2.4358e+09	2.25776e+09	1.08868e+10	3.3958e+09	1.89383e+09	2226044703	4.04466e+09	1.32114e+09
dapc_5	dapc_9	dapc_8	13.7208	0	0.86191	4.07789e+10	1.27295e+10	5.1345e+09	3.46023e+09	2.43967e+09	8.70505e+09	2.81824e+09	3.39301e+09	6.8253e+09	2.77647e+10	1.04194e+10	3.05854e+09	3.47288e+09	5.71131e+09	1.85124e+09
dapc_1	dapc_9	dapc_8	13.7207	0	0.643063	4.43079e+10	1.21347e+10	7.37393e+09	5.21131e+09	3.7714e+09	1.19251e+10	4.40182e+09	5.23647e+09	5.86021e+09	2.84935e+10	9.07375e+09	4.13412e+09	5.37825e+09	8.48656e+09	2.91499e+09
dapc_10	dapc_9	dapc_11	12.2092	0	0.685228	4.23994e+09	1.32645e+09	6.94597e+08	5.22136e+08	4.08865e+08	1.22419e+09	4.50127e+08	5.86706e+08	6.06883e+08	2.69608e+09	9.6804e+08	4.31011e+08	5.27994e+08	8.4804e+08	3.16651e+08
dapc_10	dapc_9	dapc_7	12.1309	0	0.672293	1.77733e+10	5.21293e+09	2.97841e+09	2.1664e+09	1.63631e+09	5.18799e+09	1.87028e+09	2.33875e+09	2.47778e+09	1.13564e+10	3.85491e+09	1.82171e+09	2.23196e+09	3.56062e+09	1.28836e+09
dapc_3	dapc_9	dapc_4 ≥0.76	12.0906	0	0.647991	1.40938e+10	4.61874e+09	2.35707e+09	1.89817e+09	1.57006e+09	4.63856e+09	1.6428e+09	2.32362e+09	2.11289e+09	8.58346e+09	3.37182e+09	1.65391e+09	1.86957e+09	3.1468e+09	1.24235e+09
dapc_10	dapc_9	dapc_4mixed ≤0.66	12.0847	0	0.510894	1.74757e+10	4.77849e+09	2.75617e+09	2.15467e+09	1.56623e+09	4.91323e+09	1.82639e+09	2.2773e+09	2.1693e+09	1.14086e+10	3.4799e+09	1.6141e+09	2.10781e+09	3.51369e+09	1.21443e+09
dapc_4mixed ≤0.66	dapc_9	dapc_5	12.0036	0	0.137065	4.63896e+10	9.48192e+09	5.55612e+09	7.36453e+09	3.231e+09	1.46839e+10	3.3073e+09	4.04119e+09	3.95173e+09	3.21419e+10	6.40162e+09	2.87783e+09	3.92438e+09	1.17208e+10	2.13312e+09
dapc_1	dapc_9	dapc_4mixed ≤0.66	11.8895	0	0.572095	5.04183e+10	1.39923e+10	7.99155e+09	5.96288e+09	4.46678e+09	1.30685e+10	5.12782e+09	6.19164e+09	6.24427e+09	3.30366e+10	1.00946e+10	4.44226e+09	6.06951e+09	9.52831e+09	3.36338e+09
dapc_1	dapc_9	dapc_10	11.8257	0	0.563488	9.409e+09	2.66283e+09	1.47327e+09	1.1203e+09	8.46947e+08	2.41808e+09	9.63098e+08	1.17941e+09	1.16603e+09	6.17421e+09	1.90507e+09	8.1651e+08	1.13659e+09	1.78144e+09	6.30869e+08
dapc_11	dapc_9	dapc_4 ≥0.76	11.6818	0	0.631267	1.64229e+10	5.43534e+09	2.8864e+09	2.17783e+09	1.86079e+09	5.00741e+09	1.89397e+09	2.54705e+09	2.37993e+09	1.00081e+10	3.87051e+09	1.80404e+09	2.20898e+09	3.45323e+09	1.39865e+09
dapc_1	dapc_9	dapc_7	11.5968	0	0.709527	5.12431e+10	1.52932e+10	8.59869e+09	6.01984e+09	4.69515e+09	1.38781e+10	5.22455e+09	6.3596e+09	7.16718e+09	3.2849e+10	1.12116e+10	5.04026e+09	6.41252e+09	9.71404e+09	3.56779e+09
dapc_1	dapc_9	dapc_11	11.3249	0	0.723401	1.22227e+10	3.88963e+09	2.00946e+09	1.44662e+09	1.17018e+09	3.27365e+09	1.25876e+09	1.58801e+09	1.75008e+09	7.80825e+09	2.80745e+09	1.18977e+09	1.51492e+09	2.30539e+09	8.78062e+08
dapc_4 ≥0.76	dapc_9	dapc_7	11.2137	0	0.345727	6.88034e+10	1.96921e+10	1.23634e+10	9.93978e+09	7.16332e+09	2.30489e+10	7.83004e+09	1.0146e+10	8.94486e+09	4.19855e+10	1.38615e+10	7.79018e+09	9.29124e+09	1.6377e+10	5.64443e+09
dapc_10	dapc_9	dapc_5	11.2123	0	0.131727	8.66375e+09	1.74484e+09	1.02545e+09	1.37153e+09	5.91514e+08	2.78329e+09	6.25705e+08	7.75164e+08	7.38855e+08	6.01882e+09	1.19051e+09	5.4728e+08	7.39087e+08	2.20396e+09	4.02034e+08
dapc_11	dapc_9	dapc_5	10.6473	0	0.105804	1.12746e+10	2.36062e+09	1.39448e+09	2.02101e+09	8.65067e+08	4.00099e+09	8.13896e+08	1.04873e+09	9.56726e+08	7.61278e+09	1.54539e+09	7.60149e+08	9.73375e+08	3.18746e+09	5.6204e+08
dapc_11	dapc_9	dapc_4mixed ≤0.66	10.4415	0	0.299158	2.2778e+10	6.37842e+09	3.81254e+09	3.20586e+09	2.2594e+09	7.10357e+09	2.43812e+09	3.09657e+09	2.76583e+09	1.44975e+10	4.45786e+09	2.21255e+09	2.8739e+09	5.13565e+09	1.68947e+09
dapc_4mixed ≤0.66	dapc_9	dapc_7	10.1775	0	0.688992	9.5547e+10	2.78503e+10	1.63973e+10	1.14692e+10	8.81734e+09	2.69795e+10	1.0149e+10	1.24082e+10	1.30736e+10	6.10568e+10	2.04777e+10	9.52713e+09	1.21974e+10	1.87446e+10	6.86892e+09
dapc_4mixed ≤0.66	dapc_9	dapc_8	10.116	0	0.62555	8.27702e+10	2.19339e+10	1.41442e+10	9.82207e+09	7.18309e+09	2.30638e+10	8.69242e+09	1.02844e+10	1.05796e+10	5.33794e+10	1.63332e+10	7.90956e+09	1.04574e+10	1.61629e+10	5.67729e+09
dapc_4 ≥0.76	dapc_9	dapc_8	10.112	0	0.281254	5.93183e+10	15769528598	1.05079e+10	8.62726e+09	5.87663e+09	2.00169e+10	6.4837e+09	8.31039e+09	7322496867	3.65025e+10	1.11573e+10	6.50255e+09	7.78588e+09	14261100657	4645520686
dapc_10	dapc_9	dapc_1mixed	9.92602	0	0.345446	1.12676e+09	2.65961e+08	1.79355e+08	1.40366e+08	9.07204e+07	3.24646e+08	1.12903e+08	1.31379e+08	1.27397e+08	7.46429e+08	1.9753e+08	9.96425e+07	1.35586e+08	2.32226e+08	7.14267e+07
dapc_5	dapc_9	dapc_7	9.74201	0	0.899262	47324523319	1.57585e+10	6.02583e+09	3.95629e+09	3.0632e+09	9.98264e+09	3.41404e+09	4.22667e+09	8.25458e+09	3.20806e+10	1.27566e+10	3.72585e+09	4.17353e+09	6.48675e+09	2.29474e+09
dapc_11	dapc_9	dapc_1mixed	8.908	0	0.215452	1.46338e+09	3.61254e+08	2.44775e+08	2.1087e+08	1.31491e+08	4.73654e+08	1.47383e+08	1.75959e+08	1.64818e+08	9.42579e+08	2.56961e+08	1.36722e+08	1.80324e+08	3.42633e+08	9.88601e+07
dapc_10	dapc_9	dapc_3	8.59733	0	0.711004	3.66427e+09	1.20173e+09	5.80537e+08	4.51162e+08	3.75516e+08	1.01367e+09	4.06934e+08	5.43354e+08	5.15746e+08	2.3454e+09	8.61637e+08	3.61467e+08	4.60539e+08	7.21624e+08	2.84403e+08
dapc_1mixed	dapc_9	dapc_8	8.34792	0	0.748605	5.32366e+09	1.46297e+09	9.08486e+08	5.8483e+08	4.41292e+08	1.29876e+09	5.27885e+08	5.89519e+08	6.97454e+08	3.46612e+09	1093647646	4.57755e+08	6.57934e+08	9.31699e+08	3.31858e+08
dapc_4mixed ≤0.66	dapc_9	dapc_9mixed	7.82615	2.55351e-15	0.0597545	6.48585e+09	962913494	6.61452e+08	1.1439e+09	3.50548e+08	2.21281e+09	3.468e+08	3.80689e+08	3.97457e+08	4.64052e+09	6.29646e+08	2.96449e+08	4.40269e+08	1.82078e+09	2.05561e+08
dapc_10	dapc_9	dapc_4 ≥0.76	7.63079	1.17684e-14	0.80015	1.2519e+10	4.16487e+09	2.0474e+09	1.49966e+09	1.28577e+09	3.5372e+09	1.36347e+09	1.84022e+09	1.90873e+09	7.77248e+09	3.08856e+09	1.30661e+09	1.57286e+09	2.41878e+09	9.89439e+08
dapc_1	dapc_9	dapc_9mixed	7.58543	1.66533e-14	0.0606794	3.4961e+09	5.1996e+08	3.55752e+08	5.91456e+08	1.86128e+08	1.12637e+09	1.8624e+08	196258612	2.12417e+08	2.51733e+09	3.38352e+08	1.56152e+08	2.40826e+08	9.35737e+08	1.07569e+08
dapc_4 ≥0.76	dapc_9	dapc_4mixed ≤0.66	7.45388	4.57412e-14	0.200658	6.71504e+10	1.8518e+10	1.11565e+10	1.01274e+10	6.8679e+09	2.24054e+10	7.29931e+09	9.67526e+09	8.00925e+09	4.16568e+10	1.27671e+10	6.94525e+09	8.44835e+09	1.64792e+10	5.26257e+09
dapc_1mixed	dapc_9	dapc_7	7.25114	2.08167e-13	0.800213	6.15236e+09	1.84729e+09	1055963365	6.80721e+08	5.45656e+08	1.51619e+09	6.21663e+08	7.13012e+08	858208799	3.98013e+09	1.36064e+09	5.55572e+08	7.74984e+08	1.0745e+09	404179515
dapc_3	dapc_9	dapc_5	7.24092	2.24487e-13	0.0810818	9.71085e+09	1.96309e+09	1.17325e+09	1.72184e+09	710429707	3.64435e+09	7.43267e+08	9.5687e+08	8.29612e+08	6.60713e+09	1317273846	6.85404e+08	8.61219e+08	2.85738e+09	4.9808e+08
dapc_1mixed	dapc_9	dapc_4mixed ≤0.66	7.0398	9.69003e-13	0.701667	6.0609e+09	1.68387e+09	9.8509e+08	6.69287e+08	5.23802e+08	1.41565e+09	6.14881e+08	7.00134e+08	7.42842e+08	4.01769e+09	1.21721e+09	4.92069e+08	7.40176e+08	1.04325e+09	3.83807e+08
dapc_10	dapc_9	dapc_9mixed	7.02848	1.05083e-12	0.0547604	1.21225e+09	1.75187e+08	1.21184e+08	2.12863e+08	6.40543e+07	4.17895e+08	6.54304e+07	7.41092e+07	7.39716e+07	8.68909e+08	1.16384e+08	5.66637e+07	8.12875e+07	3.41935e+08	3.89089e+07
dapc_3	dapc_9	dapc_4mixed ≤0.66	7.02611	1.06881e-12	0.27109	1.97042e+10	5.25836e+09	3.18168e+09	2.72306e+09	1.90726e+09	6.41894e+09	2.20348e+09	2.89046e+09	2.39672e+09	1.26241e+10	3.77985e+09	2.03729e+09	2.51107e+09	4.56749e+09	1.52431e+09
dapc_11	dapc_9	dapc_6	6.9489	1.8523e-12	0.786649	6.50307e+09	2.60249e+09	1.16307e+09	8.77358e+08	8.33654e+08	1.98218e+09	8.06948e+08	1.13829e+09	1.06656e+09	3.90644e+09	1.79163e+09	7.6737e+08	9.23929e+08	1.36487e+09	6.13086e+08
dapc_1mixed	dapc_9	dapc_9mixed	6.71947	9.17022e-12	0.0577533	4.20237e+08	6.27075e+07	4.43579e+07	6.75033e+07	2.22095e+07	1.241e+08	2.25282e+07	2.23537e+07	2.52849e+07	3.05235e+08	4.11093e+07	1.7053e+07	2.99223e+07	1.0455e+08	1.22612e+07
dapc_1	dapc_9	dapc_4 ≥0.76	6.48581	4.43443e-11	0.834912	3.61571e+10	1.21288e+10	5.93386e+09	4.14689e+09	3.65662e+09	9.37052e+09	3.81753e+09	5.03138e+09	5.48324e+09	2.25288e+10	8.94206e+09	3.59623e+09	4.5031e+09	6.54584e+09	2.74616e+09
dapc_3	dapc_9	dapc_6	6.2999	1.4957e-10	0.808532	5.59198e+09	2.20289e+09	9.53748e+08	7.61946e+08	7.00945e+08	1.82438e+09	7.05758e+08	1.04441e+09	9.43033e+08	3.34835e+09	1.56023e+09	6.98728e+08	7.82595e+08	1.24499e+09	5.45088e+08
dapc_8	dapc_9	dapc_9mixed	6.22222	2.46096e-10	0.0455558	5.72494e+09	8.73433e+08	6.20252e+08	1.04654e+09	3.41266e+08	1.8966e+09	3.06115e+08	3.27541e+08	3.41456e+08	4.03553e+09	5.5237e+08	2.53483e+08	4.01187e+08	1.60055e+09	1.82605e+08
dapc_4 ≥0.76	dapc_9	dapc_5	5.89582	1.87033e-09	0.0595089	3.33045e+10	6.76507e+09	4.13965e+09	6.28508e+09	2.59192e+09	1.24878e+10	2.49692e+09	3.30959e+09	2.73661e+09	2.19714e+10	4.37546e+09	2.3582e+09	2.92749e+09	1.01079e+10	1.74938e+09
dapc_6	dapc_9	dapc_7	5.83141	2.75686e-09	0.183149	2.73101e+10	7.73092e+09	4.98728e+09	4.44006e+09	3.05689e+09	1.09526e+10	3.34234e+09	4576363712	3.58847e+09	1.64399e+10	5.45014e+09	3.4972e+09	3.87415e+09	7537587898	2.49134e+09
dapc_6	dapc_9	dapc_8	5.66419	7.40696e-09	0.154182	2.35461e+10	6.18375e+09	4.21111e+09	3.87156e+09	2.50707e+09	9.50035e+09	2.75937e+09	3.75102e+09	2.96211e+09	1.42385e+10	4.41631e+09	2.91692e+09	3.21272e+09	6.5946e+09	2.04002e+09
dapc_4 ≥0.76	dapc_9	dapc_9mixed	5.62358	9.37754e-09	0.0360887	4.6447e+09	6.96637e+08	4.81917e+08	9.70031e+08	2.8254e+08	1.87678e+09	2.51956e+08	3.10058e+08	2.7884e+08	3.16524e+09	4.32446e+08	2.45471e+08	3.13226e+08	1.55865e+09	1.69422e+08
dapc_1mixed	dapc_9	dapc_4 ≥0.76	5.25896	7.25827e-08	0.874192	4.32476e+09	1.47985e+09	7.17415e+08	4.74025e+08	4.29205e+08	1.03585e+09	4.42415e+08	5.58393e+08	6.62063e+08	2.71855e+09	1.09017e+09	4.00383e+08	5.31023e+08	7.28141e+08	3.09976e+08
dapc_1	dapc_9	dapc_3	5.25409	7.4528e-08	0.800528	1.05942e+10	3.48986e+09	1.69971e+09	1.23914e+09	1.06478e+09	2.67121e+09	1.16138e+09	1.48013e+09	1.47343e+09	6.81572e+09	2.48974e+09	9.91676e+08	1.34153e+09	1.94609e+09	7.87267e+08
dapc_7	dapc_9	dapc_9mixed	5.23897	8.08993e-08	0.0370161	6.63111e+09	1.00775e+09	7.1593e+08	1.26795e+09	4.16078e+08	2.35132e+09	3.58772e+08	4.09621e+08	3.9372e+08	4.64643e+09	6.28673e+08	3.20705e+08	4.66345e+08	1.96097e+09	2.27945e+08
dapc_11	dapc_9	dapc_9mixed	5.05306	2.17751e-07	0.0352366	1.58222e+09	2.35432e+08	1.65763e+08	3.09733e+08	9.52935e+07	5.93211e+08	8.65486e+07	1.0222e+08	9.47001e+07	1.10524e+09	1.48755e+08	7.97877e+07	1.09235e+08	4.8792e+08	5.55311e+07
dapc_3	dapc_9mixed	dapc_9	35.732	0	0.208255	1.39388e+09	1.54005e+08	1.40694e+08	2.29475e+08	4.12715e+07	4.87205e+08	47938788	3.57517e+07	9.56888e+07	9.86425e+08	1.00219e+08	6.88426e+07	72488628	3.8521e+08	2.10998e+07
dapc_3	dapc_9mixed	dapc_5	34.6466	0	0.386449	1.85005e+08	3.97969e+07	2.26941e+07	2.50554e+07	1.06427e+07	5.61088e+07	1.16104e+07	1.39528e+07	2.00788e+07	1.23456e+08	2.69476e+07	13760752	1.41385e+07	4.17542e+07	7255183
dapc_3	dapc_9mixed	dapc_8	16.87	0	0.732786	3.34171e+08	8.61501e+07	5.0862e+07	3.504e+07	2.47091e+07	9.05124e+07	2.77731e+07	3.56807e+07	4.77012e+07	2.08827e+08	6.3298e+07	3.45424e+07	3.34714e+07	5.89072e+07	1.9287e+07
dapc_10	dapc_9mixed	dapc_3	16.6046	0	0.301267	7.07164e+07	1.85446e+07	1.00961e+07	9.62658e+06	6.72411e+06	1.91862e+07	6.05955e+06	7.93483e+06	7.59752e+06	4.47709e+07	1.2514e+07	5.52609e+06	7.06032e+06	1.36748e+07	4.13215e+06
dapc_1	dapc_9mixed	dapc_3	16.3411	0	0.319558	2.04247e+08	5.36365e+07	2.98775e+07	2.64984e+07	1.96189e+07	5.07103e+07	1.73374e+07	2.19419e+07	2.16397e+07	1.30568e+08	3.62235e+07	1.50324e+07	2.03896e+07	3.65292e+07	1.14963e+07
dapc_3	dapc_9mixed	dapc_7	14.8999	0	0.766957	3.86208e+08	1.09206e+08	5.98441e+07	4.06544e+07	2.99625e+07	1.055e+08	3.30866e+07	4.30279e+07	5.79927e+07	2.40036e+08	7.89409e+07	4.1046e+07	3.98943e+07	6.82291e+07	2.3325e+07
dapc_3	dapc_9mixed	dapc_4mixed ≤0.66	13.6573	0	0.73079	3.79676e+08	1.00093e+08	5.61069e+07	3.9725e+07	2.88045e+07	9.87813e+07	3.30161e+07	4.24609e+07	5.1228e+07	2.41027e+08	7.15357e+07	3.67281e+07	3.86787e+07	6.60536e+07	2.22274e+07
dapc_1mixed	dapc_9mixed	dapc_3	13.5847	0	0.344886	2.47092e+07	6.40664e+06	3.70616e+06	2.93285e+06	2.28107e+06	5.31876e+06	2.12983e+06	2.48196e+06	2.55258e+06	1.60361e+07	4.33613e+06	1.65983e+06	2.56179e+06	3.89513e+06	1.30724e+06
dapc_11	dapc_9mixed	dapc_3	13.561	0	0.215276	9.22036e+07	2.47449e+07	1.39697e+07	1.41461e+07	9.58217e+06	2.77547e+07	8.0599e+06	1.07855e+07	9.72955e+06	5.7017e+07	1.60889e+07	7.48161e+06	9.54124e+06	1.97984e+07	5.7222e+06
dapc_10	dapc_9mixed	dapc_8	10.3795	0	0.62637	2.87067e+08	7.19984e+07	5.51782e+07	3.27928e+07	2.39524e+07	7.83008e+07	2.87522e+07	3.12528e+07	3.55261e+07	1.78722e+08	5.08978e+07	2.7605e+07	3.64296e+07	5.17548e+07	1.7057e+07
dapc_1	dapc_9mixed	dapc_8	9.05684	0	0.682703	8.26139e+08	2.11296e+08	1.62819e+08	9.12201e+07	6.77734e+07	2.10142e+08	8.14189e+07	8.43498e+07	1.02507e+08	5.16306e+08	1.50791e+08	7.3285e+07	1.0476e+08	1.41287e+08	4.64152e+07
dapc_10	dapc_9mixed	dapc_7	8.51664	0	0.701752	3.32051e+08	9.10978e+07	6.47631e+07	3.8064e+07	2.895e+07	9.09275e+07	3.42189e+07	3.76905e+07	4.32661e+07	2.05565e+08	6.34234e+07	3.28616e+07	4.30368e+07	5.96175e+07	2.06192e+07
dapc_10	dapc_9mixed	dapc_11	8.47566	0	0.720534	7.92409e+07	2.32213e+07	1.50853e+07	9.18072e+06	7.32732e+06	2.13669e+07	8.25274e+06	9.51668e+06	1.06453e+07	4.86923e+07	1.60295e+07	7.75372e+06	1.01826e+07	1.41657e+07	5.08429e+06
dapc_3	dapc_9mixed	dapc_4 ≥0.76	8.40219	0	0.863325	2.71553e+08	8.80949e+07	4.1488e+07	2.77489e+07	2.36319e+07	7.14184e+07	2.46051e+07	3.41069e+07	4.44629e+07	1.63807e+08	6.39161e+07	2.93166e+07	2.86027e+07	4.55134e+07	1.80406e+07
dapc_5	dapc_9mixed	dapc_8	8.0547	4.44089e-16	0.88194	7.52878e+08	2.16644e+08	1.27517e+08	6.58885e+07	4.84252e+07	1.60708e+08	5.84834e+07	5.66931e+07	1.13802e+08	4.93241e+08	1.68125e+08	5.61087e+07	7.79661e+07	1.00334e+08	3.05765e+07
dapc_11	dapc_9mixed	dapc_4 ≥0.76	7.8487	2.10942e-15	0.683616	3.06384e+08	9.60413e+07	6.25317e+07	3.79912e+07	3.32151e+07	8.72967e+07	3.4509e+07	4.18728e+07	4.20329e+07	1.80703e+08	6.51299e+07	3.24297e+07	4.18196e+07	5.68868e+07	2.26016e+07
dapc_1	dapc_9mixed	dapc_7	7.60836	1.39888e-14	0.749742	9.55419e+08	2.67123e+08	1.8908e+08	1.05477e+08	8.42934e+07	2.44327e+08	9.5749e+07	1.02722e+08	1.24892e+08	5.96174e+08	1.85468e+08	8.92565e+07	1.22898e+08	1.61225e+08	5.69597e+07
dapc_1	dapc_9mixed	dapc_11	7.32493	1.20348e-13	0.767963	2.28117e+08	6.79135e+07	4.39996e+07	2.53871e+07	2.14095e+07	5.72632e+07	2.31111e+07	2.59874e+07	3.06439e+07	1.41527e+08	4.66438e+07	2.11848e+07	2.89863e+07	3.80753e+07	1.41282e+07
dapc_10	dapc_9mixed	dapc_4mixed ≤0.66	7.22612	2.50244e-13	0.537858	3.26195e+08	8.35874e+07	6.08319e+07	3.75268e+07	2.79128e+07	8.53837e+07	3.40671e+07	3.70307e+07	3.80936e+07	205688661	5.76565e+07	2.92333e+07	4.17277e+07	5.82326e+07	1.95553e+07
dapc_4 ≥0.76	dapc_9mixed	dapc_7	7.10277	6.15619e-13	0.282529	1.28254e+09	3.43313e+08	2.68707e+08	1.7545e+08	1.26853e+08	4.09249e+08	1.42437e+08	1.65085e+08	1.55437e+08	7.59086e+08	2.2752e+08	1.38641e+08	1.76172e+08	2.7701e+08	9.05483e+07
dapc_1	dapc_9mixed	dapc_10	6.80801	4.9768e-12	0.596632	1.75551e+08	4.62954e+07	3.26578e+07	1.95833e+07	1.54497e+07	4.22416e+07	1.79651e+07	1.91813e+07	2.03587e+07	1.11608e+08	3.17792e+07	1.44191e+07	2.23806e+07	2.92563e+07	1.00988e+07
dapc_11	dapc_9mixed	dapc_4mixed ≤0.66	6.56497	2.61553e-11	0.259577	4.25135e+08	1.1177e+08	8.32176e+07	5.58267e+07	4.04111e+07	1.24028e+08	4.48562e+07	5.04692e+07	4.87022e+07	2.61995e+08	7.42524e+07	3.99102e+07	5.53868e+07	8.48937e+07	2.7162e+07
dapc_4mixed ≤0.66	dapc_9mixed	dapc_7	6.34406	1.12399e-10	0.725464	1.78279e+09	4.85345e+08	3.58131e+08	2.02062e+08	1.57152e+08	4.74615e+08	1.86743e+08	2.00979e+08	2.27223e+08	1.10512e+09	3.36786e+08	1.70414e+08	2.35469e+08	3.13772e+08	1.09878e+08
dapc_1	dapc_9mixed	dapc_4mixed ≤0.66	6.25145	2.04186e-10	0.635429	9.39286e+08	2.44628e+08	1.78399e+08	1.0369e+08	8.08871e+07	2.2805e+08	9.59353e+07	1.0114e+08	1.09452e+08	5.97192e+08	1.6844e+08	7.89984e+07	1.19765e+08	1.56654e+08	5.39965e+07
dapc_11	dapc_9mixed	dapc_5	5.93139	1.50702e-09	0.084232	2.08406e+08	4.31332e+07	3.42993e+07	3.37543e+07	1.60167e+07	6.82218e+07	1.67103e+07	1.79577e+07	1.8278e+07	1.35243e+08	2.6912e+07	1.5395e+07	2.13463e+07	5.14603e+07	9.40722e+06
dapc_4 ≥0.76	dapc_9mixed	dapc_8	5.7231	5.24515e-09	0.211258	1.10692e+09	2.73001e+08	2.28217e+08	1.52187e+08	1.0533e+08	3.54656e+08	1.18762e+08	1.35878e+08	1.27715e+08	6.59886e+08	1.82805e+08	1.17263e+08	1.48845e+08	2.4039e+08	7.50061e+07
dapc_4mixed ≤0.66	dapc_9mixed	dapc_8	5.53713	1.54124e-08	0.669612	1.54485e+09	3.80232e+08	3.09562e+08	1.72519e+08	1.28373e+08	4.05451e+08	1.61208e+08	1.66541e+08	1.84132e+08	9.65728e+08	2.68434e+08	1.42066e+08	2.0436e+08	2.69921e+08	9.10809e+07
dapc_5	dapc_9mixed	dapc_7	5.09289	1.76632e-07	0.923452	8.7391e+08	2.68627e+08	1.48465e+08	7.54853e+07	6.06801e+07	1.8374e+08	6.98952e+07	7.12836e+07	1.37333e+08	5.70799e+08	2.05167e+08	6.83827e+07	9.14657e+07	1.13665e+08	3.82244e+07
dapc_11	dapc_9mixed	dapc_6	5.02931	2.46519e-07	0.816296	1.21321e+08	4.62383e+07	2.49923e+07	1.54603e+07	1.48382e+07	3.47042e+07	1.45038e+07	1.86012e+07	1.87542e+07	7.05413e+07	3.02352e+07	1.35031e+07	1.71771e+07	2.26607e+07	9.83564e+06
dapc_11	dapc_9mixed	dapc_1mixed	4.8093	7.58297e-07	0.148779	2.73721e+07	6.2312e+06	5.2947e+06	3.71738e+06	2.34466e+06	8.3343e+06	2.69235e+06	2.82187e+06	2871511	1.71244e+07	4.19818e+06	2.47207e+06	3.44578e+06	5.74421e+06	1.57169e+06
dapc_4mixed ≤0.66	dapc_9mixed	dapc_5	4.74051	1.06718e-06	0.0870612	8.55843e+08	1.73277e+08	1.40159e+08	1.22629e+08	5.94173e+07	2.5067e+08	6.94483e+07	6.85216e+07	7.45199e+07	5.69887e+08	1.10737e+08	5.74426e+07	8.93914e+07	1.89451e+08	3.55872e+07
dapc_3	dapc_9mixed	dapc_6	4.59419	2.17439e-06	0.924735	1.07844e+08	4.18971e+07	1.65698e+07	1.12397e+07	1.05014e+07	2.8058e+07	1.05061e+07	1.52774e+07	1.9519e+07	6.40428e+07	2.94507e+07	1.21124e+07	1.17649e+07	1.80637e+07	7.84633e+06
dapc_10	dapc_9mixed	dapc_5	4.55522	2.61913e-06	0.0861355	1.60208e+08	3.17867e+07	2.55303e+07	2.2744e+07	1.09045e+07	4.7133e+07	1.30447e+07	1.32204e+07	1.39589e+07	1.06877e+08	2.04382e+07	1.11674e+07	1.66483e+07	3.54391e+07	6.75517e+06
dapc_10	dapc_9mixed	dapc_1mixed	4.19683	1.35421e-05	0.234071	2.1074e+07	4.57011e+06	3.918e+06	2.46226e+06	1.61045e+06	5.68452e+06	2.08797e+06	2.10148e+06	2.20235e+06	1.35396e+07	3.18876e+06	1.80422e+06	2.64909e+06	3.89209e+06	1.13671e+06
